# Supplementary material for: 1-[(Z)-8-(4-Chlorophenoxy)-3-(2,4-di­fluorophenyl)-4-oxaocta-2-en-2-yl]-1H-1,2,4-triazol-4-ium nitrate
Source: Acta Crystallogr Sect E Struct Rep Online. 2011 Sep 30;67(Pt 10):o2800. doi: 10.1107/S1600536811038761 (PMC3201435; doi:10.1107/S1600536811038761)
Supplement: Supplementary file 1 [file e-67-o2800-sup1.cif]

##############################################################################
#                                                                            #
# This CIF contains the data in a paper accepted for publication in          #
# Acta Crystallographica Section E. It conforms to the requirements of       #
# Notes for Authors for Acta Crystallographica Section E, and has been       #
# peer reviewed under the auspices of the IUCr Commission on Journals.       #
#                                                                            #
# Full details of the Crystallographic Information File format               #
# are given in the paper "The Crystallographic Information File (CIF):       #
# a New Standard Archive File for Crystallography" by S. R. Hall, F. H.      #
# Allen and I. D. Brown [Acta Cryst. (1991), A47, 655-685].                  #
#                                                                            #
# The current version of the core CIF dictionary is obtainable from          #
# ftp://ftp.iucr.org/pub/cif_core.dic.                                       #
#                                                                            #
# Software is freely available for graphical display of the structure(s)     #
# in this CIF. For information consult the CIF software page                 #
# http://www.iucr.org/resources/cif/software.                                #
#                                                                            #
# This file may be used for bona fide research purposes within the           #
# scientific community so long as proper attribution is given to the journal # 
# article from which it was obtained.                                        #
#                                                                            #
##############################################################################
data_global
_audit_creation_method     'from SHELXL97 CIF and IUCr SHELXL97-template'
_journal_date_recd_electronic     2011-09-07
_journal_date_accepted     2011-09-21
_journal_name_full     'Acta Crystallographica, Section E'
_journal_year     2011
_journal_volume     67
_journal_issue     10
_journal_page_first     o2800
_journal_page_last     o2800
_journal_paper_category     QO
_journal_coeditor_code     PV2445
_publ_contact_author_name     ' Chen, Guo-guang'
_publ_contact_author_address
;
College of Pharmaceutical Science
Nanjing University of Technology
Xinmofan Road No.5 Nanjing
Nanjing 210009
People's Republic of China
;
_publ_contact_author_email     guoguangchen@163.com
_publ_contact_author_fax     '86 025 58139416'
_publ_contact_author_phone     '86 025 58139416'
_publ_section_title
;\
1-[(<i>Z</i>)-8-(4-Chlorophenoxy)-3-(2,4-difluorophenyl)-4-oxaocta-\
2-en-2-yl]-1<i>H</i>-1,2,4-triazol-4-ium nitrate
;
loop_
    _publ_author_name
    _publ_author_address
    'Jian-long Chen'
;
College of Pharmaceutical Science,
Nanjing University of Technology,
Xinmofan Road No.5 Nanjing,
Nanjing 210009
People's Republic of China
;
    'Kai Wang'
;
Jiangsu Engineering Technology Research Center of Polypeptide Pharmaceuticals,
College of Life Science and Pharmaceutical Engineering,
Nanjing University of Technology,
Xinmofan Road No.5 Nanjing,
Nanjing 210009
People's Republic of China
;
    'Yan Shen'
;
College of Pharmaceutical Science,
Nanjing University of Technology,
Xinmofan Road No.5 Nanjing,
Nanjing 210009
People's Republic of China
;
    'Li-li Ren'
;
College of Pharmaceutical Science,
Nanjing University of Technology,
Xinmofan Road No.5 Nanjing,
Nanjing 210009
People's Republic of China
;
    'Guo-guang Chen '
;
College of Pharmaceutical Science,
Nanjing University of Technology,
Xinmofan Road No.5 Nanjing,
Nanjing 210009
People's Republic of China
;
data_I
_audit_creation_method     SHELXL-97
_chemical_name_systematic
;
1-[(<i>Z</i>)-8-(4-Chlorophenoxy)-3-(2,4-difluorophenyl)-4-oxaocta-
2-en-2-yl]-1<i>H</i>-1,2,4-triazol-4-ium nitrate
;
_chemical_name_common     ?
_chemical_formula_moiety     'C21 H21 Cl F2 N3 O2, N O3'
_chemical_formula_sum     'C21 H21 Cl F2 N4 O5'
_chemical_formula_iupac     'C21 H21 Cl F2 N3 O2 + , N O3 -'
_chemical_formula_weight     482.87
_chemical_melting_point     ?
_symmetry_cell_setting     monoclinic
_symmetry_space_group_name_H-M     'P 21/c'
_symmetry_space_group_name_Hall     '-P 2ybc'
loop_
    _symmetry_equiv_pos_as_xyz
    'x, y, z'
    '-x, y+1/2, -z+1/2'
    '-x, -y, -z'
    'x, -y-1/2, z-1/2'
_cell_length_a     7.9580(16)
_cell_length_b     31.635(6)
_cell_length_c     9.1850(18)
_cell_angle_alpha     90.00
_cell_angle_beta     97.29(3)
_cell_angle_gamma     90.00
_cell_volume     2293.6(8)
_cell_formula_units_Z     4
_cell_measurement_reflns_used     25
_cell_measurement_theta_min     9
_cell_measurement_theta_max     12
_cell_measurement_temperature     293(2)
_exptl_crystal_description     block
_exptl_crystal_colour     yellow
_exptl_crystal_size_max     0.30
_exptl_crystal_size_mid     0.10
_exptl_crystal_size_min     0.10
_exptl_crystal_density_diffrn     1.398
_exptl_crystal_density_meas     ?
_exptl_crystal_density_method     'not measured'
_exptl_crystal_F_000     1000
_exptl_absorpt_coefficient_mu     0.223
_exptl_absorpt_correction_type     psi-scan
_exptl_absorpt_process_details     '(North <i>et al.</i>, 1968)'
_exptl_absorpt_correction_T_min     0.9362
_exptl_absorpt_correction_T_max     0.9781
_exptl_special_details     ?
_diffrn_ambient_temperature     293(2)
_diffrn_radiation_type     MoK\a
_diffrn_radiation_wavelength     0.71073
_diffrn_radiation_source     'fine-focus sealed tube'
_diffrn_radiation_monochromator     graphite
_diffrn_measurement_device_type     'Enraf--Nonius CAD-4'
_diffrn_measurement_method     \w/2\q
_diffrn_detector_area_resol_mean     ?
_diffrn_reflns_number     4521
_diffrn_reflns_av_R_equivalents     0.0921
_diffrn_reflns_av_sigmaI/netI     0.0947
_diffrn_reflns_theta_min     1.29
_diffrn_reflns_theta_max     25.38
_diffrn_reflns_theta_full     25.38
_diffrn_measured_fraction_theta_max     0.999
_diffrn_measured_fraction_theta_full     0.999
_diffrn_reflns_limit_h_min     0
_diffrn_reflns_limit_h_max     9
_diffrn_reflns_limit_k_min     0
_diffrn_reflns_limit_k_max     38
_diffrn_reflns_limit_l_min     -11
_diffrn_reflns_limit_l_max     10
_diffrn_standards_number     3
_diffrn_standards_interval_count     200
_diffrn_standards_interval_time     2
_diffrn_standards_decay_%     1
_refine_special_details
;
Refinement of <i>F</i>^2^ against ALL reflections. The weighted <i>R</i>-factor
<i>wR</i> and goodness of fit <i>S</i> are based on <i>F</i>^2^, conventional
<i>R</i>-factors <i>R</i> are based on <i>F</i>, with <i>F</i> set to zero for
negative <i>F</i>^2^. The threshold expression of <i>F</i>^2^ >
\s(<i>F</i>^2^) is used only for calculating <i>R</i>-factors(gt) <i>etc</i>.
and is not relevant to the choice of reflections for refinement.
<i>R</i>-factors based on <i>F</i>^2^ are statistically about twice as large
as those based on <i>F</i>, and <i>R</i>- factors based on ALL data will be
even larger.
;
_reflns_number_total     4216
_reflns_number_gt     1952
_reflns_threshold_expression     >2sigma(I)
_refine_ls_structure_factor_coef     Fsqd
_refine_ls_matrix_type     full
_refine_ls_R_factor_all     0.1528
_refine_ls_R_factor_gt     0.0662
_refine_ls_wR_factor_gt     0.1159
_refine_ls_wR_factor_ref     0.1403
_refine_ls_goodness_of_fit_ref     1.004
_refine_ls_restrained_S_all     1.004
_refine_ls_number_reflns     4216
_refine_ls_number_parameters     298
_refine_ls_number_restraints     0
_refine_ls_hydrogen_treatment     constr
_refine_ls_weighting_scheme     calc
_refine_ls_weighting_details
                 'calc w=1/[\s^2^(Fo^2^)+(0.0480P)^2^] where P=(Fo^2^+2Fc^2^)/3'
_atom_sites_solution_hydrogens     geom
_atom_sites_solution_primary     direct
_atom_sites_solution_secondary     difmap
_refine_ls_shift/su_max     0.000
_refine_ls_shift/su_mean     0.000
_refine_diff_density_max     0.201
_refine_diff_density_min     -0.235
_refine_ls_extinction_method     none
_refine_ls_extinction_coef     ?
loop_
    _atom_type_symbol
    _atom_type_description
    _atom_type_scat_dispersion_real
    _atom_type_scat_dispersion_imag
    _atom_type_scat_source
    'C' 'C' 0.0033 0.0016
                         'International Tables Vol C Tables 4.2.6.8 and 6.1.1.4'
    'H' 'H' 0.0000 0.0000
                         'International Tables Vol C Tables 4.2.6.8 and 6.1.1.4'
    'N' 'N' 0.0061 0.0033
                         'International Tables Vol C Tables 4.2.6.8 and 6.1.1.4'
    'O' 'O' 0.0106 0.0060
                         'International Tables Vol C Tables 4.2.6.8 and 6.1.1.4'
    'F' 'F' 0.0171 0.0103
                         'International Tables Vol C Tables 4.2.6.8 and 6.1.1.4'
    'Cl' 'Cl' 0.1484 0.1585
                         'International Tables Vol C Tables 4.2.6.8 and 6.1.1.4'
_computing_data_collection     'CAD-4 EXPRESS (Enraf--Nonius, 1994)'
_computing_cell_refinement     'CAD-4 EXPRESS (Enraf--Nonius, 1994)'
_computing_data_reduction     'XCAD4 (Harms & Wocadlo, 1995)'
_computing_structure_solution     'SHELXS97 (Sheldrick, 2008)'
_computing_structure_refinement     'SHELXL97 (Sheldrick, 2008)'
_computing_molecular_graphics     'SHELXTL (Sheldrick, 2008)'
_computing_publication_material     'PLATON (Spek, 2009)'
loop_
    _atom_site_type_symbol
    _atom_site_label
    _atom_site_fract_x
    _atom_site_fract_y
    _atom_site_fract_z
    _atom_site_U_iso_or_equiv
    _atom_site_adp_type
    _atom_site_calc_flag
    _atom_site_refinement_flags
    _atom_site_occupancy
    _atom_site_symmetry_multiplicity
    _atom_site_disorder_assembly
    _atom_site_disorder_group
    Cl Cl 1.06795(17) 0.98117(4) 0.78129(14) 0.0884(4) Uani d . 1 1 . .
    O O1 0.5208(3) 0.66925(8) 0.7812(2) 0.0537(7) Uani d . 1 1 . .
    N N1 0.4023(4) 0.64572(10) 0.5034(3) 0.0492(8) Uani d . 1 1 . .
    F F1 0.6286(3) 0.51310(8) 1.2146(3) 0.0929(9) Uani d . 1 1 . .
    C C1 0.4331(5) 0.59449(12) 0.9814(4) 0.0600(11) Uani d . 1 1 . .
    H H1A 0.3389 0.6121 0.9757 0.072 Uiso calc R 1 1 . .
    O O2 0.8631(4) 0.80660(8) 0.8732(3) 0.0665(8) Uani d . 1 1 . .
    F F2 0.7867(3) 0.57220(8) 0.7858(3) 0.0912(9) Uani d . 1 1 . .
    N N2 0.4433(5) 0.63841(11) 0.3638(3) 0.0667(10) Uani d . 1 1 . .
    C C2 0.4625(6) 0.56669(14) 1.0964(4) 0.0680(13) Uani d . 1 1 . .
    H H2B 0.3904 0.5656 1.1684 0.082 Uiso calc R 1 1 . .
    N N3 0.3111(4) 0.69903(10) 0.3756(3) 0.0534(9) Uani d . 1 1 . .
    H H3A 0.2657 0.7229 0.3485 0.064 Uiso calc R 1 1 . .
    C C3 0.5993(7) 0.54084(13) 1.1027(4) 0.0622(12) Uani d . 1 1 . .
    C C4 0.7106(6) 0.54183(13) 0.9996(4) 0.0668(12) Uani d . 1 1 . .
    H H4A 0.8045 0.5241 1.0054 0.080 Uiso calc R 1 1 . .
    C C5 0.6748(6) 0.57053(13) 0.8877(4) 0.0569(11) Uani d . 1 1 . .
    C C6 0.5399(5) 0.59716(12) 0.8733(4) 0.0463(10) Uani d . 1 1 . .
    C C7 0.5057(5) 0.62726(12) 0.7499(4) 0.0444(9) Uani d . 1 1 . .
    C C8 0.4462(5) 0.61470(11) 0.6153(4) 0.0498(10) Uani d . 1 1 . .
    C C9 0.4189(6) 0.57050(13) 0.5668(4) 0.0864(16) Uani d . 1 1 . .
    H H9A 0.4507 0.5518 0.6480 0.130 Uiso calc R 1 1 . .
    H H9B 0.4867 0.5645 0.4899 0.130 Uiso calc R 1 1 . .
    H H9C 0.3014 0.5664 0.5307 0.130 Uiso calc R 1 1 . .
    C C10 0.3847(6) 0.67162(14) 0.2922(4) 0.0652(12) Uani d . 1 1 . .
    H H10A 0.3928 0.6760 0.1932 0.078 Uiso calc R 1 1 . .
    C C11 0.3222(5) 0.68190(12) 0.5088(4) 0.0506(10) Uani d . 1 1 . .
    H H11A 0.2811 0.6934 0.5905 0.061 Uiso calc R 1 1 . .
    C C12 0.6628(5) 0.68174(11) 0.8866(4) 0.0484(10) Uani d . 1 1 . .
    H H12A 0.7679 0.6721 0.8546 0.058 Uiso calc R 1 1 . .
    H H12B 0.6527 0.6691 0.9813 0.058 Uiso calc R 1 1 . .
    C C13 0.6635(5) 0.72830(11) 0.8991(4) 0.0528(10) Uani d . 1 1 . .
    H H13A 0.5584 0.7374 0.9325 0.063 Uiso calc R 1 1 . .
    H H13B 0.6681 0.7405 0.8028 0.063 Uiso calc R 1 1 . .
    C C14 0.8110(5) 0.74505(12) 1.0040(4) 0.0503(10) Uani d . 1 1 . .
    H H14A 0.8013 0.7342 1.1014 0.060 Uiso calc R 1 1 . .
    H H14B 0.9152 0.7339 0.9746 0.060 Uiso calc R 1 1 . .
    C C15 0.8246(5) 0.79196(12) 1.0125(4) 0.0542(10) Uani d . 1 1 . .
    H H15A 0.7186 0.8041 1.0342 0.065 Uiso calc R 1 1 . .
    H H15B 0.9135 0.8002 1.0895 0.065 Uiso calc R 1 1 . .
    C C16 0.9051(5) 0.84798(12) 0.8603(4) 0.0526(10) Uani d . 1 1 . .
    C C17 0.9642(5) 0.85865(13) 0.7305(4) 0.0591(11) Uani d . 1 1 . .
    H H17A 0.9710 0.8380 0.6593 0.071 Uiso calc R 1 1 . .
    C C18 1.0133(5) 0.89934(14) 0.7049(4) 0.0617(11) Uani d . 1 1 . .
    H H18A 1.0538 0.9062 0.6172 0.074 Uiso calc R 1 1 . .
    C C19 1.0020(5) 0.93006(13) 0.8108(5) 0.0617(11) Uani d . 1 1 . .
    C C20 0.9427(6) 0.91986(14) 0.9391(5) 0.0724(13) Uani d . 1 1 . .
    H H20A 0.9355 0.9405 1.0100 0.087 Uiso calc R 1 1 . .
    C C21 0.8929(5) 0.87874(13) 0.9644(4) 0.0667(12) Uani d . 1 1 . .
    H H21A 0.8514 0.8720 1.0517 0.080 Uiso calc R 1 1 . .
    N N4 0.1836(4) 0.79947(13) 0.3777(4) 0.0604(9) Uani d . 1 1 . .
    O O3 0.1244(4) 0.83434(11) 0.3510(4) 0.0941(11) Uani d . 1 1 . .
    O O4 0.2476(4) 0.78801(11) 0.5018(3) 0.0883(11) Uani d . 1 1 . .
    O O5 0.1781(3) 0.77208(8) 0.2747(3) 0.0588(7) Uani d . 1 1 . .
loop_
    _atom_site_aniso_label
    _atom_site_aniso_U_11
    _atom_site_aniso_U_22
    _atom_site_aniso_U_33
    _atom_site_aniso_U_12
    _atom_site_aniso_U_13
    _atom_site_aniso_U_23
    Cl 0.1080(10) 0.0611(8) 0.0955(9) -0.0204(7) 0.0108(7) 0.0053(7)
    O1 0.0688(19) 0.0470(16) 0.0404(14) -0.0018(13) -0.0116(13) -0.0013(12)
    N1 0.066(2) 0.046(2) 0.0340(17) 0.0003(17) -0.0015(15) 0.0002(15)
    F1 0.126(2) 0.0812(19) 0.0663(16) -0.0072(17) -0.0075(15) 0.0369(14)
    C1 0.075(3) 0.054(3) 0.052(2) 0.003(2) 0.011(2) 0.010(2)
    O2 0.102(2) 0.0489(18) 0.0517(17) -0.0183(16) 0.0205(15) -0.0070(14)
    F2 0.090(2) 0.106(2) 0.0833(18) 0.0335(17) 0.0354(16) 0.0291(15)
    N2 0.095(3) 0.072(3) 0.0321(18) 0.014(2) 0.0053(18) -0.0024(17)
    C2 0.094(4) 0.066(3) 0.047(3) -0.008(3) 0.021(2) 0.011(2)
    N3 0.067(2) 0.051(2) 0.0388(18) -0.0046(18) -0.0070(16) 0.0064(16)
    C3 0.098(4) 0.045(3) 0.040(2) -0.009(3) -0.006(2) 0.0116(19)
    C4 0.082(3) 0.061(3) 0.054(3) 0.016(2) -0.004(2) 0.007(2)
    C5 0.077(3) 0.056(3) 0.039(2) 0.001(2) 0.011(2) -0.001(2)
    C6 0.058(3) 0.045(2) 0.034(2) 0.002(2) 0.0029(19) 0.0002(17)
    C7 0.051(2) 0.039(2) 0.041(2) -0.0049(18) -0.0012(17) -0.0023(17)
    C8 0.069(3) 0.040(2) 0.038(2) -0.001(2) -0.0001(19) 0.0038(18)
    C9 0.132(5) 0.057(3) 0.062(3) -0.017(3) -0.022(3) -0.003(2)
    C10 0.093(4) 0.066(3) 0.035(2) 0.001(3) 0.000(2) 0.001(2)
    C11 0.059(3) 0.054(3) 0.036(2) -0.007(2) -0.0015(18) 0.0002(19)
    C12 0.049(2) 0.051(2) 0.043(2) -0.002(2) -0.0027(18) -0.0036(18)
    C13 0.063(3) 0.047(3) 0.047(2) -0.006(2) -0.0001(19) -0.0017(19)
    C14 0.045(2) 0.057(3) 0.048(2) -0.001(2) 0.0024(19) -0.0049(19)
    C15 0.057(3) 0.056(3) 0.048(2) -0.003(2) -0.0002(19) -0.008(2)
    C16 0.057(3) 0.050(3) 0.051(2) -0.008(2) 0.010(2) 0.000(2)
    C17 0.067(3) 0.054(3) 0.056(3) -0.002(2) 0.005(2) -0.008(2)
    C18 0.063(3) 0.066(3) 0.057(3) -0.004(2) 0.010(2) 0.003(2)
    C19 0.069(3) 0.050(3) 0.066(3) -0.011(2) 0.006(2) 0.001(2)
    C20 0.093(4) 0.052(3) 0.075(3) -0.014(3) 0.022(3) -0.020(2)
    C21 0.087(3) 0.059(3) 0.059(3) -0.024(2) 0.030(2) -0.018(2)
    N4 0.055(2) 0.075(3) 0.053(2) -0.007(2) 0.0119(18) -0.002(2)
    O3 0.089(3) 0.062(2) 0.132(3) 0.011(2) 0.014(2) -0.007(2)
    O4 0.097(2) 0.130(3) 0.0366(17) -0.010(2) 0.0009(16) -0.0060(18)
    O5 0.077(2) 0.0595(18) 0.0377(14) -0.0015(15) 0.0004(13) -0.0056(14)
_geom_special_details
;
All e.s.d.'s (except the e.s.d. in the dihedral angle between two l.s. planes)
are estimated using the full covariance matrix. The cell e.s.d.'s are taken
into account individually in the estimation of e.s.d.'s in distances, angles
and torsion angles; correlations between e.s.d.'s in cell parameters are only
used when they are defined by crystal symmetry. An approximate (isotropic)
treatment of cell e.s.d.'s is used for estimating e.s.d.'s involving l.s.
planes.
;
loop_
    _geom_bond_atom_site_label_1
    _geom_bond_atom_site_label_2
    _geom_bond_site_symmetry_2
    _geom_bond_distance
    _geom_bond_publ_flag
    Cl C19 . 1.732(4) ?
    O1 C7 . 1.361(4) ?
    O1 C12 . 1.447(4) ?
    N1 C11 . 1.314(4) ?
    N1 N2 . 1.383(4) ?
    N1 C8 . 1.432(4) ?
    F1 C3 . 1.349(4) ?
    C1 C2 . 1.371(5) ?
    C1 C6 . 1.389(5) ?
    C1 H1A . 0.9300 ?
    O2 C16 . 1.360(4) ?
    O2 C15 . 1.430(4) ?
    F2 C5 . 1.372(4) ?
    N2 C10 . 1.295(5) ?
    C2 C3 . 1.357(6) ?
    C2 H2B . 0.9300 ?
    N3 C11 . 1.330(4) ?
    N3 C10 . 1.340(5) ?
    N3 H3A . 0.8600 ?
    C3 C4 . 1.377(6) ?
    C4 C5 . 1.374(5) ?
    C4 H4A . 0.9300 ?
    C5 C6 . 1.358(5) ?
    C6 C7 . 1.479(5) ?
    C7 C8 . 1.327(5) ?
    C8 C9 . 1.475(5) ?
    C9 H9A . 0.9600 ?
    C9 H9B . 0.9600 ?
    C9 H9C . 0.9600 ?
    C10 H10A . 0.9300 ?
    C11 H11A . 0.9300 ?
    C12 C13 . 1.477(4) ?
    C12 H12A . 0.9700 ?
    C12 H12B . 0.9700 ?
    C13 C14 . 1.517(5) ?
    C13 H13A . 0.9700 ?
    C13 H13B . 0.9700 ?
    C14 C15 . 1.489(5) ?
    C14 H14A . 0.9700 ?
    C14 H14B . 0.9700 ?
    C15 H15A . 0.9700 ?
    C15 H15B . 0.9700 ?
    C16 C21 . 1.376(5) ?
    C16 C17 . 1.378(5) ?
    C17 C18 . 1.374(5) ?
    C17 H17A . 0.9300 ?
    C18 C19 . 1.386(5) ?
    C18 H18A . 0.9300 ?
    C19 C20 . 1.362(5) ?
    C20 C21 . 1.388(5) ?
    C20 H20A . 0.9300 ?
    C21 H21A . 0.9300 ?
    N4 O3 . 1.212(4) ?
    N4 O4 . 1.243(4) ?
    N4 O5 . 1.279(4) ?
loop_
    _geom_angle_atom_site_label_1
    _geom_angle_atom_site_label_2
    _geom_angle_atom_site_label_3
    _geom_angle_site_symmetry_1
    _geom_angle_site_symmetry_3
    _geom_angle
    _geom_angle_publ_flag
    C7 O1 C12 . . 116.6(3) ?
    C11 N1 N2 . . 110.7(3) ?
    C11 N1 C8 . . 130.2(3) ?
    N2 N1 C8 . . 119.1(3) ?
    C2 C1 C6 . . 122.0(4) ?
    C2 C1 H1A . . 119.0 ?
    C6 C1 H1A . . 119.0 ?
    C16 O2 C15 . . 118.2(3) ?
    C10 N2 N1 . . 102.9(3) ?
    C3 C2 C1 . . 118.5(4) ?
    C3 C2 H2B . . 120.8 ?
    C1 C2 H2B . . 120.8 ?
    C11 N3 C10 . . 106.2(3) ?
    C11 N3 H3A . . 126.9 ?
    C10 N3 H3A . . 126.9 ?
    F1 C3 C2 . . 119.0(4) ?
    F1 C3 C4 . . 118.3(4) ?
    C2 C3 C4 . . 122.7(4) ?
    C5 C4 C3 . . 116.0(4) ?
    C5 C4 H4A . . 122.0 ?
    C3 C4 H4A . . 122.0 ?
    C6 C5 F2 . . 118.9(3) ?
    C6 C5 C4 . . 124.7(4) ?
    F2 C5 C4 . . 116.4(4) ?
    C5 C6 C1 . . 116.1(4) ?
    C5 C6 C7 . . 122.7(3) ?
    C1 C6 C7 . . 121.2(4) ?
    C8 C7 O1 . . 120.0(3) ?
    C8 C7 C6 . . 122.0(3) ?
    O1 C7 C6 . . 117.6(3) ?
    C7 C8 N1 . . 119.3(3) ?
    C7 C8 C9 . . 125.9(3) ?
    N1 C8 C9 . . 114.8(3) ?
    C8 C9 H9A . . 109.5 ?
    C8 C9 H9B . . 109.5 ?
    H9A C9 H9B . . 109.5 ?
    C8 C9 H9C . . 109.5 ?
    H9A C9 H9C . . 109.5 ?
    H9B C9 H9C . . 109.5 ?
    N2 C10 N3 . . 113.0(4) ?
    N2 C10 H10A . . 123.5 ?
    N3 C10 H10A . . 123.5 ?
    N1 C11 N3 . . 107.2(3) ?
    N1 C11 H11A . . 126.4 ?
    N3 C11 H11A . . 126.4 ?
    O1 C12 C13 . . 108.6(3) ?
    O1 C12 H12A . . 110.0 ?
    C13 C12 H12A . . 110.0 ?
    O1 C12 H12B . . 110.0 ?
    C13 C12 H12B . . 110.0 ?
    H12A C12 H12B . . 108.3 ?
    C12 C13 C14 . . 113.1(3) ?
    C12 C13 H13A . . 109.0 ?
    C14 C13 H13A . . 109.0 ?
    C12 C13 H13B . . 109.0 ?
    C14 C13 H13B . . 109.0 ?
    H13A C13 H13B . . 107.8 ?
    C15 C14 C13 . . 115.2(3) ?
    C15 C14 H14A . . 108.5 ?
    C13 C14 H14A . . 108.5 ?
    C15 C14 H14B . . 108.5 ?
    C13 C14 H14B . . 108.5 ?
    H14A C14 H14B . . 107.5 ?
    O2 C15 C14 . . 107.3(3) ?
    O2 C15 H15A . . 110.2 ?
    C14 C15 H15A . . 110.2 ?
    O2 C15 H15B . . 110.2 ?
    C14 C15 H15B . . 110.2 ?
    H15A C15 H15B . . 108.5 ?
    O2 C16 C21 . . 125.5(4) ?
    O2 C16 C17 . . 115.2(3) ?
    C21 C16 C17 . . 119.3(4) ?
    C18 C17 C16 . . 120.9(4) ?
    C18 C17 H17A . . 119.5 ?
    C16 C17 H17A . . 119.5 ?
    C17 C18 C19 . . 119.4(4) ?
    C17 C18 H18A . . 120.3 ?
    C19 C18 H18A . . 120.3 ?
    C20 C19 C18 . . 120.1(4) ?
    C20 C19 Cl . . 120.1(3) ?
    C18 C19 Cl . . 119.8(3) ?
    C19 C20 C21 . . 120.3(4) ?
    C19 C20 H20A . . 119.9 ?
    C21 C20 H20A . . 119.9 ?
    C16 C21 C20 . . 120.0(4) ?
    C16 C21 H21A . . 120.0 ?
    C20 C21 H21A . . 120.0 ?
    O3 N4 O4 . . 123.7(4) ?
    O3 N4 O5 . . 119.4(4) ?
    O4 N4 O5 . . 116.9(4) ?
loop_
    _geom_torsion_atom_site_label_1
    _geom_torsion_atom_site_label_2
    _geom_torsion_atom_site_label_3
    _geom_torsion_atom_site_label_4
    _geom_torsion_site_symmetry_1
    _geom_torsion_site_symmetry_2
    _geom_torsion_site_symmetry_3
    _geom_torsion_site_symmetry_4
    _geom_torsion
    _geom_torsion_publ_flag
    C11 N1 N2 C10 . . . . 0.3(4) ?
    C8 N1 N2 C10 . . . . 179.2(3) ?
    C6 C1 C2 C3 . . . . -0.8(6) ?
    C1 C2 C3 F1 . . . . -179.4(4) ?
    C1 C2 C3 C4 . . . . 0.9(7) ?
    F1 C3 C4 C5 . . . . 179.8(3) ?
    C2 C3 C4 C5 . . . . -0.5(6) ?
    C3 C4 C5 C6 . . . . 0.0(6) ?
    C3 C4 C5 F2 . . . . 179.0(3) ?
    F2 C5 C6 C1 . . . . -178.8(3) ?
    C4 C5 C6 C1 . . . . 0.2(6) ?
    F2 C5 C6 C7 . . . . 1.6(6) ?
    C4 C5 C6 C7 . . . . -179.4(4) ?
    C2 C1 C6 C5 . . . . 0.3(6) ?
    C2 C1 C6 C7 . . . . 179.8(4) ?
    C12 O1 C7 C8 . . . . -145.4(4) ?
    C12 O1 C7 C6 . . . . 41.0(4) ?
    C5 C6 C7 C8 . . . . 74.0(5) ?
    C1 C6 C7 C8 . . . . -105.6(5) ?
    C5 C6 C7 O1 . . . . -112.6(4) ?
    C1 C6 C7 O1 . . . . 67.8(5) ?
    O1 C7 C8 N1 . . . . 1.5(6) ?
    C6 C7 C8 N1 . . . . 174.8(3) ?
    O1 C7 C8 C9 . . . . -178.3(4) ?
    C6 C7 C8 C9 . . . . -5.0(7) ?
    C11 N1 C8 C7 . . . . -42.1(6) ?
    N2 N1 C8 C7 . . . . 139.3(4) ?
    C11 N1 C8 C9 . . . . 137.7(4) ?
    N2 N1 C8 C9 . . . . -40.9(5) ?
    N1 N2 C10 N3 . . . . 0.2(5) ?
    C11 N3 C10 N2 . . . . -0.6(5) ?
    N2 N1 C11 N3 . . . . -0.7(4) ?
    C8 N1 C11 N3 . . . . -179.4(3) ?
    C10 N3 C11 N1 . . . . 0.8(4) ?
    C7 O1 C12 C13 . . . . 176.6(3) ?
    O1 C12 C13 C14 . . . . -178.3(3) ?
    C12 C13 C14 C15 . . . . 175.8(3) ?
    C16 O2 C15 C14 . . . . -171.0(3) ?
    C13 C14 C15 O2 . . . . -66.4(4) ?
    C15 O2 C16 C21 . . . . -8.9(6) ?
    C15 O2 C16 C17 . . . . 171.0(3) ?
    O2 C16 C17 C18 . . . . -179.0(4) ?
    C21 C16 C17 C18 . . . . 1.0(6) ?
    C16 C17 C18 C19 . . . . -0.5(6) ?
    C17 C18 C19 C20 . . . . 0.1(6) ?
    C17 C18 C19 Cl . . . . 178.6(3) ?
    C18 C19 C20 C21 . . . . -0.2(7) ?
    Cl C19 C20 C21 . . . . -178.7(4) ?
    O2 C16 C21 C20 . . . . 178.9(4) ?
    C17 C16 C21 C20 . . . . -1.1(6) ?
    C19 C20 C21 C16 . . . . 0.7(7) ?
loop_
    _geom_hbond_atom_site_label_D
    _geom_hbond_atom_site_label_H
    _geom_hbond_atom_site_label_A
    _geom_hbond_site_symmetry_A
    _geom_hbond_distance_DH
    _geom_hbond_distance_HA
    _geom_hbond_distance_DA
    _geom_hbond_angle_DHA
    _geom_hbond_publ_flag
    N3 H3A O5 . 0.86 1.80 2.659(4) 174 yes
    C9 H9A F1 3_667 0.96 2.53 3.371(5) 146 yes
    C10 H10A O4 4_575 0.93 2.28 3.033(5) 137 yes
    C1 H1A O3 4_576 0.93 2.57 3.434(5) 155 yes
    C11 H11A O5 4_576 0.93 2.25 3.180(5) 174 yes
