# Supplementary material for: 1-[(Z)-8-(4-Chlorophenoxy)-3-(2,4-di­fluorophenyl)-4-oxaocta-2-en-2-yl]-1H-1,2,4-triazol-4-ium nitrate
Source: Acta Crystallogr Sect E Struct Rep Online. 2011 Sep 30;67(Pt 10):o2800. doi: 10.1107/S1600536811038761 (PMC3201435; doi:10.1107/S1600536811038761)
Supplement: Supplementary file 2 [file e-67-o2800-Isup2.hkl]

# 
# h,k,l, Fc-squared, Fo-squared, sigma(Fo-squared) and status flag 
# 
data_I
_shelx_title ' X in P2(1)/c' 
_shelx_refln_list_code          4 
_shelx_F_calc_maximum      196.41 
_exptl_crystal_F_000      1000.00 
_reflns_d_resolution_high  0.8289 
 
loop_ 
 _symmetry_equiv_pos_as_xyz 
 'x, y, z' 
 '-x, y+1/2, -z+1/2' 
 '-x, -y, -z' 
 'x, -y-1/2, z-1/2' 
 
_cell_length_a     7.9580 
_cell_length_b    31.6350 
_cell_length_c     9.1850 
_cell_angle_alpha  90.000 
_cell_angle_beta   97.290 
_cell_angle_gamma  90.000 
 
_shelx_F_squared_multiplier     1.000 
 
loop_ 
 _refln_index_h 
 _refln_index_k 
 _refln_index_l 
 _refln_F_squared_calc 
 _refln_F_squared_meas 
 _refln_F_squared_sigma 
 _refln_observed_status 
   1   0   0     2302.88     2416.42     22.45 o 
   2   0   0     3851.91     4081.57     39.92 o 
   3   0   0      317.04      326.86     19.56 o 
   4   0   0      284.40      310.61     21.96 o 
   5   0   0        6.18       27.11     19.44 o 
   6   0   0      293.94      299.36     29.96 o 
   7   0   0       31.70       43.13     25.04 o 
   8   0   0      160.29      229.36     36.75 o 
   9   0   0        8.69       14.99     29.60 o 
   1   1   0      255.10      271.20     14.02 o 
   2   1   0     5158.18     4923.85     43.02 o 
   3   1   0       47.38       59.51     14.44 o 
   4   1   0      688.89      671.81     28.38 o 
   5   1   0       95.83       67.37     20.69 o 
   6   1   0       10.04       16.38     25.10 o 
   7   1   0       50.28       33.37     24.87 o 
   8   1   0       96.81      109.82     36.27 o 
   9   1   0        7.96       18.62     31.09 o 
   0   2   0     2164.40     2358.49     14.52 o 
   1   2   0       78.11      102.94     14.04 o 
   2   2   0    18672.06    17705.86     81.20 o 
   3   2   0     4483.90     4521.38     51.07 o 
   4   2   0      268.92      252.05     20.89 o 
   5   2   0        2.54        9.76     18.74 o 
   6   2   0      904.47      883.01     41.40 o 
   7   2   0        0.54       44.91     25.92 o 
   8   2   0       19.02       31.05     27.91 o 
   9   2   0        0.15       31.05     31.05 o 
   1   3   0     3264.44     3336.93     28.48 o 
   2   3   0     1853.76     1976.42     28.88 o 
   3   3   0     5194.44     4394.23     61.73 o 
   4   3   0      430.75      415.69     24.59 o 
   5   3   0        4.41       24.12     18.24 o 
   6   3   0       14.83       51.36     22.46 o 
   7   3   0        5.10       29.73     23.90 o 
   8   3   0        1.83       28.83     29.03 o 
   9   3   0        0.05       10.90     29.54 o 
   0   4   0     2011.07     1966.86     22.43 o 
   1   4   0     5998.62     6065.28     40.97 o 
   2   4   0    22652.02    22228.60     94.50 o 
   3   4   0      632.43      649.59     23.47 o 
   4   4   0      386.28      478.32     30.54 o 
   5   4   0      101.27       98.24     21.08 o 
   6   4   0       30.15       29.03     21.13 o 
   7   4   0      105.44      155.32     30.04 o 
   8   4   0       79.49       79.01     29.32 o 
   9   4   0       29.21       25.08     31.48 o 
   1   5   0     6183.26     5873.33     42.40 o 
   2   5   0     8167.86     7949.37     59.26 o 
   3   5   0      227.74      241.17     18.44 o 
   4   5   0      425.77      439.56     24.72 o 
   5   5   0      463.77      480.63     32.48 o 
   6   5   0       38.88       27.83     22.57 o 
   7   5   0        2.84       14.57     25.66 o 
   8   5   0       17.47        9.91     28.80 o 
   9   5   0       17.28       40.76     29.73 o 
   0   6   0      810.58      684.21     18.41 o 
   1   6   0       20.13        3.89     10.12 o 
   2   6   0      407.40      380.14     21.93 o 
   3   6   0      654.61      691.23     29.72 o 
   4   6   0     2754.28     2647.45     47.56 o 
   5   6   0     1258.15     1057.09     41.06 o 
   6   6   0       58.96       69.68     26.49 o 
   7   6   0       62.20       73.41     26.00 o 
   8   6   0       28.76       57.47     26.63 o 
   9   6   0       14.86       75.08     27.81 o 
   1   7   0      336.04      288.63     13.57 o 
   2   7   0     3116.63     3291.26     41.14 o 
   3   7   0       70.68       58.63     14.09 o 
   4   7   0      646.18      690.85     29.99 o 
   5   7   0       19.39       21.36      5.93 o 
   6   7   0       20.01       11.94     25.39 o 
   7   7   0        3.55       14.29     26.70 o 
   8   7   0       15.21       32.41     27.74 o 
   9   7   0       14.44       30.95     28.83 o 
   0   8   0     7414.35     7255.84     46.07 o 
   1   8   0      575.54      578.63     16.51 o 
   2   8   0     5698.57     5780.56     56.05 o 
   3   8   0      180.94      209.62     17.96 o 
   4   8   0       27.89       44.73     17.51 o 
   5   8   0       44.64       71.28     20.52 o 
   6   8   0      211.11      200.05     27.88 o 
   7   8   0       29.38       39.94     26.81 o 
   8   8   0        0.14       35.29     27.17 o 
   9   8   0       15.30       16.87     27.36 o 
   1   9   0      595.80      546.70     18.23 o 
   2   9   0     3398.24     3451.01     46.47 o 
   3   9   0      769.83      759.12     27.35 o 
   4   9   0       25.88       26.32     16.80 o 
   5   9   0       50.63       67.38     21.72 o 
   6   9   0        0.08       14.61     24.23 o 
   7   9   0        3.20        7.09     25.62 o 
   8   9   0        8.74       39.73     26.42 o 
   9   9   0        5.72       15.05     29.01 o 
   0  10   0      963.84     1053.41     30.60 o 
   1  10   0      961.33      976.36     22.96 o 
   2  10   0      638.96      607.08     25.52 o 
   3  10   0       69.87       56.25     16.01 o 
   4  10   0        5.87       23.76     17.58 o 
   5  10   0        3.89       39.00     21.07 o 
   6  10   0      134.88      102.45     25.43 o 
   7  10   0       11.18       21.26     24.66 o 
   8  10   0       31.32       62.82     24.48 o 
   9  10   0        4.10       13.14     25.22 o 
   1  11   0     1708.96     1616.49     30.21 o 
   2  11   0     1673.80     1678.27     34.68 o 
   3  11   0      957.23      915.10     31.72 o 
   4  11   0     1019.77     1061.23     37.66 o 
   5  11   0      941.34      925.30     37.92 o 
   6  11   0      168.43      164.66     23.88 o 
   7  11   0      168.71      167.81     28.95 o 
   8  11   0       36.81       49.82     24.74 o 
   9  11   0       25.93       35.33     25.08 o 
   0  12   0     1126.10      969.63     27.53 o 
   1  12   0        1.86       12.07     12.07 o 
   2  12   0     1907.39     1980.73     39.11 o 
   3  12   0      277.39      268.41     26.55 o 
   4  12   0       43.96       53.82     23.07 o 
   5  12   0       83.70      123.95     22.19 o 
   6  12   0       13.49       14.85     22.19 o 
   7  12   0       47.51        8.45     28.44 o 
   8  12   0        0.09       10.77     26.22 o 
   9  12   0       15.83       27.00     27.00 o 
   1  13   0       39.26       43.77     13.44 o 
   2  13   0     4725.34     5229.96     61.92 o 
   3  13   0      852.87      797.32     32.22 o 
   4  13   0     2230.76     2339.03     52.30 o 
   5  13   0        6.68       24.09     19.34 o 
   6  13   0       35.37        8.85     25.83 o 
   7  13   0       36.55       77.29     25.20 o 
   8  13   0       15.41        2.98     25.40 o 
   0  14   0     1420.77     1192.79     33.46 o 
   1  14   0      631.54      672.44     22.79 o 
   2  14   0       17.52       21.09     21.09 o 
   3  14   0        2.82        2.47     16.71 o 
   4  14   0      194.76      205.99     26.57 o 
   5  14   0      305.76      297.34     30.32 o 
   6  14   0       33.68       30.41     21.85 o 
   7  14   0        3.06       11.27     23.87 o 
   8  14   0        0.01       25.91     25.91 o 
   1  15   0      715.94      693.12     24.69 o 
   2  15   0      653.60      622.32     27.09 o 
   3  15   0      107.12      101.55     20.20 o 
   4  15   0       26.11       20.69     20.69 o 
   5  15   0       84.73       70.86     24.34 o 
   6  15   0        0.12        3.80     22.42 o 
   7  15   0       19.32       35.07     23.54 o 
   8  15   0        6.40       14.80     23.98 o 
   0  16   0      141.55      166.02     21.99 o 
   1  16   0      489.39      475.19     28.40 o 
   2  16   0      166.85      171.77     21.69 o 
   3  16   0        7.70        3.56     17.80 o 
   4  16   0       20.28        4.26     20.39 o 
   5  16   0       12.90       22.18     25.04 o 
   6  16   0      207.70      240.38     26.86 o 
   7  16   0       11.97        2.85     24.12 o 
   8  16   0        0.00        2.86     23.38 o 
   1  17   0      545.17      482.06     27.28 o 
   2  17   0      999.34     1052.84     35.36 o 
   3  17   0      303.68      314.36     25.43 o 
   4  17   0      174.39      166.30     24.28 o 
   5  17   0      371.63      277.80     31.34 o 
   6  17   0       76.81       36.47     25.76 o 
   7  17   0        8.41        9.76     22.16 o 
   8  17   0        0.63       14.43     23.31 o 
   0  18   0      600.24      524.94     27.42 o 
   1  18   0      929.28      823.97     33.53 o 
   2  18   0        0.45       23.46     23.46 o 
   3  18   0       63.59       55.80     21.65 o 
   4  18   0       51.31       51.92     20.04 o 
   5  18   0       16.92       51.09     20.12 o 
   6  18   0       12.41       53.90     22.51 o 
   7  18   0        3.73        6.95     23.69 o 
   8  18   0       47.53       52.34     23.03 o 
   1  19   0       59.43       25.64     25.64 o 
   2  19   0     1920.22     1762.42     46.65 o 
   3  19   0      558.01      589.39     32.98 o 
   4  19   0        0.52       10.26     17.82 o 
   5  19   0       97.64       77.96     24.66 o 
   6  19   0        1.06       22.55     18.85 o 
   7  19   0        0.29       23.48     25.67 o 
   8  19   0       11.73        6.96     22.04 o 
   0  20   0     1175.83     1063.80     36.30 o 
   1  20   0        5.04       16.15     16.15 o 
   2  20   0      120.94       62.69     24.04 o 
   3  20   0       16.58        8.40     20.72 o 
   4  20   0        3.14       31.24     18.29 o 
   5  20   0      159.86      110.61     26.81 o 
   6  20   0       15.20       13.23     21.11 o 
   7  20   0      138.00      137.15     26.32 o 
   8  20   0        4.73        9.52     18.92 o 
   1  21   0       31.19       32.80     32.80 o 
   2  21   0       68.97       57.58     17.11 o 
   3  21   0       49.29       16.01     21.29 o 
   4  21   0      267.58      264.01     26.54 o 
   5  21   0      112.56      100.53     25.63 o 
   6  21   0        1.83        5.38     21.83 o 
   7  21   0       43.00       66.60     22.42 o 
   0  22   0      701.58      718.31     36.17 o 
   1  22   0     1077.49      964.98     36.27 o 
   2  22   0       16.27       21.53     21.53 o 
   3  22   0      227.35      210.95     24.55 o 
   4  22   0        0.02       18.16     20.73 o 
   5  22   0        5.25       20.53     24.26 o 
   6  22   0       35.92       27.96     23.77 o 
   7  22   0        6.03        3.98     21.49 o 
   1  23   0       42.50       37.17     37.17 o 
   2  23   0      233.77      245.09     23.84 o 
   3  23   0        5.43       23.76     23.76 o 
   4  23   0       30.64        9.73     22.31 o 
   5  23   0       35.58       28.61     22.89 o 
   6  23   0       23.92       13.34     24.65 o 
   7  23   0        6.74       10.58     21.30 o 
   0  24   0      427.95      394.46     33.16 o 
   1  24   0      151.40      164.19     21.41 o 
   2  24   0      105.44       99.79     25.07 o 
   3  24   0      418.41      434.71     32.09 o 
   4  24   0       35.41        6.22     25.24 o 
   5  24   0        3.37        9.12     24.74 o 
   6  24   0        2.86        3.93     21.59 o 
   7  24   0        0.37        5.25     20.76 o 
   1  25   0        5.18       21.95     21.95 o 
   2  25   0      122.17      117.32     32.91 o 
   3  25   0        6.16        9.43     23.74 o 
   4  25   0      324.00      314.58     33.22 o 
   5  25   0       24.32       21.00     23.10 o 
   6  25   0        5.67       17.15     20.26 o 
   7  25   0       24.12       21.33     21.33 o 
   0  26   0       33.28       70.27     25.09 o 
   1  26   0        8.11       13.25     18.67 o 
   2  26   0      498.97      510.90     33.55 o 
   3  26   0       12.79       27.93     27.93 o 
   4  26   0      132.83       90.16     27.46 o 
   5  26   0        0.01        3.92     21.31 o 
   6  26   0        4.12       28.52     20.60 o 
   1  27   0       60.94       28.23     28.23 o 
   2  27   0       28.59       30.13     30.13 o 
   3  27   0      303.47      262.79     30.30 o 
   4  27   0       24.94        6.32     25.27 o 
   5  27   0        0.84       11.74     22.49 o 
   6  27   0       13.30       10.29     20.45 o 
   0  28   0       19.33        2.16     23.89 o 
   1  28   0      296.75      202.57     34.10 o 
   2  28   0       22.14       28.74     24.84 o 
   3  28   0      136.79       77.23     27.94 o 
   4  28   0       27.31       21.80     22.37 o 
   5  28   0      152.07      129.20     25.22 o 
   6  28   0        3.80       16.29     19.47 o 
   1  29   0      220.48      184.73     41.60 o 
   2  29   0      127.41      112.53     23.82 o 
   3  29   0        0.03       23.89     23.89 o 
   4  29   0       17.43       15.40     22.53 o 
   5  29   0       28.04       17.84     23.49 o 
   6  29   0        5.87        3.70     20.49 o 
   0  30   0       55.27       15.68     25.91 o 
   1  30   0      187.01      100.56     32.90 o 
   2  30   0        2.20       23.21     23.21 o 
   3  30   0       69.98       72.13     22.68 o 
   4  30   0       56.40       25.40     23.25 o 
   5  30   0        1.77       11.37     21.03 o 
   1  31   0        1.23       32.62     32.62 o 
   2  31   0       39.14       15.64     21.31 o 
   3  31   0        0.09       21.87     21.87 o 
   4  31   0       17.89       19.36      5.88 o 
   5  31   0       11.41       13.57     21.11 o 
   0  32   0      272.68      319.98     29.42 o 
   1  32   0       28.50       27.79     27.79 o 
   2  32   0       10.61       20.65     20.65 o 
   3  32   0       54.31       72.21     18.93 o 
   4  32   0        2.43       12.49     18.99 o 
   5  32   0       16.41       15.66     18.40 o 
   1  33   0      125.88       83.23     25.47 o 
   2  33   0       12.16       12.32     20.22 o 
   3  33   0       29.73       32.27     19.01 o 
   4  33   0        0.01       19.66     17.44 o 
   0  34   0      104.56      126.56     27.21 o 
   1  34   0       37.08       28.64     28.64 o 
   2  34   0       15.28       23.33     20.21 o 
   3  34   0        9.05        3.70     18.38 o 
   4  34   0       13.01        9.56     20.88 o 
   1  35   0       19.78        6.15     24.83 o 
   2  35   0       31.95       12.20     22.01 o 
   3  35   0       20.52        4.88     21.09 o 
   0  36   0      150.31      191.26     29.80 o 
   1  36   0       18.19       23.05     23.05 o 
   2  36   0       10.38       22.60     22.60 o 
   3  36   0       46.25       33.24     20.27 o 
   1  37   0        8.25        4.86     21.38 o 
   2  37   0       40.33       33.51     20.50 o 
   0  38   0      248.74      315.84     30.43 o 
  -9   1   1        3.11        4.62     27.70 o 
  -8   1   1       41.76       38.16     27.98 o 
  -7   1   1      104.29      125.46     26.77 o 
  -6   1   1      128.53      132.73     24.25 o 
  -5   1   1      903.74      843.34     34.92 o 
  -4   1   1      748.83      737.69     28.91 o 
  -3   1   1        6.51        8.88      2.56 o 
  -2   1   1      830.07      897.63     20.17 o 
  -1   1   1     1397.37     1496.46     20.42 o 
   0   1   1       28.01       30.51      9.57 o 
   1   1   1     7215.92     7933.83     44.43 o 
   2   1   1     2961.37     3088.45     36.26 o 
   3   1   1       34.27       43.26     11.32 o 
   4   1   1        5.16       37.75     14.55 o 
   5   1   1      538.48      621.14     33.67 o 
   6   1   1       48.19       60.74     24.78 o 
   7   1   1       74.85       58.82     27.06 o 
   8   1   1       35.89       40.14     28.65 o 
   9   1   1        0.01        9.22     27.50 o 
  -9   2   1        0.02       18.11     24.05 o 
  -8   2   1        0.32        0.00     25.40 o 
  -7   2   1      293.17      272.49     32.58 o 
  -6   2   1      163.69      144.79     25.98 o 
  -5   2   1      230.29      267.23     22.85 o 
  -4   2   1      194.65      206.04     18.38 o 
  -3   2   1     5997.37     5959.58     59.09 o 
  -2   2   1     9433.66     9874.48     63.63 o 
  -1   2   1    17356.08    15275.47    267.39 o 
   0   2   1       29.45       22.30      3.02 o 
   1   2   1     7201.05     7922.90     44.85 o 
   2   2   1    38576.30    35405.59    518.06 o 
   3   2   1     6565.61     6479.02     62.59 o 
   4   2   1      225.10      247.78     21.28 o 
   5   2   1      132.97      142.95     24.40 o 
   6   2   1      127.28       91.51     26.94 o 
   7   2   1        1.50       24.71     26.76 o 
   8   2   1        7.71       13.99     27.21 o 
   9   2   1        1.06       58.73     26.41 o 
  -9   3   1       15.19       27.18     25.71 o 
  -8   3   1        0.32        7.43     25.82 o 
  -7   3   1       34.32       70.37     24.37 o 
  -6   3   1        1.16       22.80     20.55 o 
  -5   3   1       19.12        3.82     18.92 o 
  -4   3   1       22.87       38.51     15.21 o 
  -3   3   1      773.59      773.93     25.65 o 
  -2   3   1    30944.34    28085.30    469.12 o 
  -1   3   1      917.94     1009.08     17.63 o 
   0   3   1     5673.57     5592.37     24.60 o 
   1   3   1     3495.85     3613.14     32.62 o 
   2   3   1    30014.73    26243.84    458.10 o 
   3   3   1       44.85       73.20     12.98 o 
   4   3   1     1838.43     1856.41     44.52 o 
   5   3   1      187.77      177.38     24.50 o 
   6   3   1       74.97      115.00     22.95 o 
   7   3   1       90.17      134.64     29.33 o 
   8   3   1       29.40       26.18     27.54 o 
   9   3   1        3.88        7.29     28.61 o 
  -9   4   1        2.61       13.52     24.98 o 
  -8   4   1       25.57       44.06     23.88 o 
  -7   4   1       68.51       81.33     25.24 o 
  -6   4   1      106.43      134.24     22.43 o 
  -5   4   1       24.17       25.07      7.45 o 
  -4   4   1      701.17      626.18     28.25 o 
  -3   4   1      462.23      506.44     22.81 o 
  -2   4   1    17713.46    18185.17     89.43 o 
  -1   4   1     8924.29     9779.92     52.77 o 
   0   4   1     2792.52     2950.85     25.51 o 
   1   4   1      181.74      186.79     11.33 o 
   2   4   1      281.32      307.16     19.59 o 
   3   4   1      204.18      200.85     16.16 o 
   4   4   1     1220.08     1187.91     37.86 o 
   5   4   1        0.13       13.44     20.66 o 
   6   4   1      185.45      150.61     27.21 o 
   7   4   1       13.01       26.23     26.23 o 
   8   4   1        2.99       24.58     23.22 o 
   9   4   1        0.76       31.32     24.57 o 
  -9   5   1        1.63        3.06     23.49 o 
  -8   5   1        4.81       14.73     23.61 o 
  -7   5   1       49.53       36.22     24.45 o 
  -6   5   1       72.89       61.27     24.70 o 
  -5   5   1      810.40      737.38     36.09 o 
  -4   5   1     2730.07     2797.19     49.11 o 
  -3   5   1      409.60      397.92     20.67 o 
  -2   5   1     1123.07     1216.57     26.38 o 
  -1   5   1      465.19      518.79     14.15 o 
   0   5   1      354.19      357.90     20.08 o 
   1   5   1     1650.95     1608.76     23.44 o 
   2   5   1      318.44      308.39     16.85 o 
   3   5   1      564.30      495.72     21.65 o 
   4   5   1     2303.40     2435.44     48.23 o 
   5   5   1       62.33       85.31     20.87 o 
   6   5   1       25.91       43.17     23.32 o 
   7   5   1       17.79       42.25     26.61 o 
   8   5   1       36.30       52.76     30.53 o 
   9   5   1        2.10       11.05     27.44 o 
  -9   6   1       21.15        1.45     23.59 o 
  -8   6   1        0.17       29.48     21.15 o 
  -7   6   1        3.82       57.98     23.85 o 
  -6   6   1      150.02      169.60     25.06 o 
  -5   6   1     1105.67     1066.83     40.37 o 
  -4   6   1     2397.15     2540.66     47.65 o 
  -3   6   1       46.54       66.65     13.96 o 
  -2   6   1       18.37       37.70     10.94 o 
  -1   6   1      344.28      360.16     12.61 o 
   0   6   1      459.28      470.03     23.64 o 
   1   6   1     3213.24     3047.01     33.64 o 
   2   6   1     7548.68     7347.62     60.07 o 
   3   6   1       10.01       13.24     11.91 o 
   4   6   1     3554.90     3819.05     60.53 o 
   5   6   1       45.56       60.00     20.93 o 
   6   6   1        7.57       11.89     24.58 o 
   7   6   1        0.33        0.00     27.83 o 
   8   6   1       44.31       49.66     30.34 o 
   9   6   1        0.01       28.68     28.68 o 
  -9   7   1       19.04       34.42     25.39 o 
  -8   7   1       35.88       17.71     24.83 o 
  -7   7   1       21.89       35.28     24.48 o 
  -6   7   1      121.74      123.12     25.60 o 
  -5   7   1        1.52       44.65     21.55 o 
  -4   7   1      531.92      621.24     29.98 o 
  -3   7   1      949.86      930.95     29.38 o 
  -2   7   1     2215.27     2187.91     34.43 o 
  -1   7   1      677.53      699.58     17.31 o 
   0   7   1     5607.55     6194.99     32.99 o 
   1   7   1     7368.69     6775.13     51.72 o 
   2   7   1     1240.42     1191.67     27.89 o 
   3   7   1       45.00       37.53     12.57 o 
   4   7   1      288.48      318.86     25.97 o 
   5   7   1      144.81      117.02     25.10 o 
   6   7   1      110.09      146.61     26.49 o 
   7   7   1        1.92       29.26     29.26 o 
   8   7   1        2.35        2.62      0.73 o 
   9   7   1        1.97       30.03     30.03 o 
  -9   8   1        7.39       31.36     23.56 o 
  -8   8   1        5.94       53.26     24.32 o 
  -7   8   1      111.87       91.62     27.61 o 
  -6   8   1        4.78       15.60     20.12 o 
  -5   8   1      614.48      603.04     33.49 o 
  -4   8   1     1587.06     1489.38     43.03 o 
  -3   8   1       86.56       46.97     17.74 o 
  -2   8   1      231.67      269.78     16.89 o 
  -1   8   1     3478.99     3340.61     36.99 o 
   0   8   1    11179.90     9889.63    618.65 o 
   1   8   1     3325.83     3054.95     39.15 o 
   2   8   1      111.36       91.76     14.35 o 
   3   8   1       68.53       77.26     14.48 o 
   4   8   1      123.15      125.99     21.33 o 
   5   8   1       11.11       21.06     21.06 o 
   6   8   1      357.86      361.91     36.38 o 
   7   8   1       49.83       48.74     29.64 o 
   8   8   1      255.27      244.37     38.36 o 
   9   8   1        0.01       25.30     28.78 o 
  -9   9   1        0.96        2.95     23.57 o 
  -8   9   1        4.27       10.44     25.28 o 
  -7   9   1       27.71       31.77     24.80 o 
  -6   9   1       32.12       42.59     22.51 o 
  -5   9   1      490.31      465.88     30.59 o 
  -4   9   1     2029.65     2046.45     45.72 o 
  -3   9   1     1538.51     1575.98     35.68 o 
  -2   9   1     1697.91     1650.39     31.52 o 
  -1   9   1     1911.21     1777.37     32.81 o 
   0   9   1       70.17      430.45    430.45 o 
   1   9   1      375.73      315.39     18.57 o 
   2   9   1     1980.82     2055.47     36.12 o 
   3   9   1       37.48       26.31     13.54 o 
   4   9   1      873.55      835.37     33.91 o 
   5   9   1       18.77       72.32     20.94 o 
   6   9   1        1.83       29.96     24.93 o 
   7   9   1        0.13       10.98     28.43 o 
   8   9   1       10.10        5.14     32.69 o 
   9   9   1        1.01        1.78     27.33 o 
  -9  10   1        2.61       27.27     27.27 o 
  -8  10   1        0.52       46.22     23.44 o 
  -7  10   1       74.73       72.42     28.22 o 
  -6  10   1      228.88      185.44     27.50 o 
  -5  10   1        1.16        4.22     21.15 o 
  -4  10   1      209.86      259.08     23.52 o 
  -3  10   1     2053.50     2147.20     42.09 o 
  -2  10   1      164.51      161.82     18.42 o 
  -1  10   1        1.82        4.91      9.82 o 
   0  10   1     4149.37     3759.78     55.44 o 
   1  10   1      758.46      752.80     21.10 o 
   2  10   1       32.88       34.50     15.53 o 
   3  10   1      644.22      672.01     28.75 o 
   4  10   1        1.34       24.52     19.14 o 
   5  10   1      548.41      617.37     34.67 o 
   6  10   1      141.06      144.87     29.85 o 
   7  10   1       34.73       11.00     31.67 o 
   8  10   1       31.84       22.32     29.53 o 
   9  10   1        3.64       28.41     28.41 o 
  -9  11   1        7.96        7.38     26.06 o 
  -8  11   1        3.06       26.89     26.89 o 
  -7  11   1      100.16       52.03     29.81 o 
  -6  11   1       10.83        1.31     22.20 o 
  -5  11   1      333.45      301.19     31.10 o 
  -4  11   1       58.32       59.96     21.34 o 
  -3  11   1      308.72      341.77     22.48 o 
  -2  11   1     3069.62     3262.14     45.44 o 
  -1  11   1       26.93       20.73     10.37 o 
   0  11   1       11.05     1511.66   1511.66 o 
   1  11   1     2092.67     2156.02     35.86 o 
   2  11   1     1059.47     1202.03     30.25 o 
   3  11   1     1106.60     1229.91     37.23 o 
   4  11   1       50.43       51.60     21.32 o 
   5  11   1        4.60        4.58     22.31 o 
   6  11   1      214.86      147.26     30.32 o 
   7  11   1       48.30       37.61     27.36 o 
   8  11   1        0.28       28.90     27.66 o 
  -9  12   1        2.69       24.84     24.84 o 
  -8  12   1       42.66       80.84     24.36 o 
  -7  12   1        7.83       12.77     24.85 o 
  -6  12   1       30.64       39.38     22.92 o 
  -5  12   1       58.73       62.64     22.22 o 
  -4  12   1        2.04        9.22     19.39 o 
  -3  12   1        2.26        6.07     16.54 o 
  -2  12   1      915.99     1015.97     30.68 o 
  -1  12   1      575.56      499.93     19.64 o 
   0  12   1     4421.60     4229.91    110.27 o 
   1  12   1     2522.76     2558.71     41.31 o 
   2  12   1     1229.73     1338.14     34.33 o 
   3  12   1      411.38      419.50     26.38 o 
   4  12   1     1813.35     1882.81     49.32 o 
   5  12   1        4.63       10.70     21.40 o 
   6  12   1       33.54       84.69     24.13 o 
   7  12   1       90.49       95.62     28.02 o 
   8  12   1       24.88       42.20     26.18 o 
  -9  13   1       18.66       64.56     21.61 o 
  -8  13   1       10.15        5.88     23.69 o 
  -7  13   1       11.06       26.82     25.45 o 
  -6  13   1      121.16       99.28     23.56 o 
  -5  13   1       83.22      144.99     21.73 o 
  -4  13   1      632.42      603.77     32.87 o 
  -3  13   1      563.62      566.33     26.69 o 
  -2  13   1     1368.95     1608.74     35.32 o 
  -1  13   1       96.18       85.87     17.57 o 
   0  13   1      575.91      595.04     29.40 o 
   1  13   1        1.13       15.38     15.38 o 
   2  13   1       94.51       81.98     17.08 o 
   3  13   1       69.33       70.91     19.05 o 
   4  13   1      133.89      137.36     27.16 o 
   5  13   1      343.31      385.56     30.72 o 
   6  13   1      139.42      135.82     27.50 o 
   7  13   1        1.63       28.25     25.68 o 
   8  13   1        2.61       14.97     25.05 o 
  -8  14   1        4.78        1.50     23.42 o 
  -7  14   1       66.31       64.38     27.18 o 
  -6  14   1       19.98       58.90     21.71 o 
  -5  14   1       63.97       50.85     21.44 o 
  -4  14   1       37.41       87.97     19.36 o 
  -3  14   1     1047.81     1015.16     36.03 o 
  -2  14   1     3217.91     3403.88     52.26 o 
  -1  14   1     1661.79     1618.20     32.82 o 
   0  14   1      180.07     1872.44    866.95 o 
   1  14   1       25.57       26.38     10.80 o 
   2  14   1        0.50       15.09     15.09 o 
   3  14   1      771.42      859.56     33.85 o 
   4  14   1      213.47      213.15     28.25 o 
   5  14   1      105.93       76.82     25.42 o 
   6  14   1      287.16      210.63     34.95 o 
   7  14   1      130.97      173.44     28.79 o 
   8  14   1        7.45       27.83     27.83 o 
  -8  15   1        4.53       24.74     24.74 o 
  -7  15   1       70.28       48.83     24.58 o 
  -6  15   1        8.55       21.85     20.79 o 
  -5  15   1        1.24       25.36     21.71 o 
  -4  15   1        9.86       15.05     17.84 o 
  -3  15   1      377.45      405.61     26.99 o 
  -2  15   1       85.70       73.60     22.78 o 
  -1  15   1      368.67      325.80     21.27 o 
   0  15   1     7286.08     7236.31    264.27 o 
   1  15   1        7.70       17.73     17.73 o 
   2  15   1      389.48      478.54     22.64 o 
   3  15   1      507.14      531.74     30.75 o 
   4  15   1      338.98      345.81     28.10 o 
   5  15   1       28.35       59.50     25.00 o 
   6  15   1        2.02        7.12     23.61 o 
   7  15   1       24.27        9.33     27.31 o 
   8  15   1        3.13       35.81     25.47 o 
  -8  16   1        0.05        1.41     23.67 o 
  -7  16   1       71.48       93.00     23.65 o 
  -6  16   1        1.63       52.98     20.74 o 
  -5  16   1      346.12      365.76     28.78 o 
  -4  16   1        2.66       15.43     15.43 o 
  -3  16   1      242.11      235.93     23.05 o 
  -2  16   1     1170.13     1175.91     35.72 o 
  -1  16   1       58.75       26.89     17.65 o 
   0  16   1     7761.77     7970.35    230.48 o 
   1  16   1     1399.02     1188.71     34.62 o 
   2  16   1     2742.68     3073.54     54.20 o 
   3  16   1       24.31        1.93     18.17 o 
   4  16   1       35.80       25.95     21.46 o 
   5  16   1      359.99      376.31     32.23 o 
   6  16   1        0.59       21.58     27.66 o 
   7  16   1       22.01       24.99     28.26 o 
   8  16   1       30.60       11.27     30.27 o 
  -8  17   1        3.40       33.63     18.79 o 
  -7  17   1       20.12        2.78     26.74 o 
  -6  17   1       88.58       79.32     25.21 o 
  -5  17   1       12.96       17.71     22.49 o 
  -4  17   1       65.44       88.63     18.12 o 
  -3  17   1        5.93        5.56     14.16 o 
  -2  17   1      341.80      327.44     24.21 o 
  -1  17   1       23.18       33.28     33.28 o 
   0  17   1      408.13      406.07    102.76 o 
   1  17   1       10.29       21.04     21.04 o 
   2  17   1      196.16      131.13     27.22 o 
   3  17   1       46.76       63.27     19.55 o 
   4  17   1      215.45      163.65     26.11 o 
   5  17   1        0.09       11.76     21.05 o 
   6  17   1        1.62       24.66     24.47 o 
   7  17   1       16.29        4.70     26.74 o 
   8  17   1        0.38       11.06     23.32 o 
  -8  18   1       28.08       24.81     22.06 o 
  -7  18   1       90.52       78.27     23.88 o 
  -6  18   1        2.70       25.01     25.01 o 
  -5  18   1        4.16        9.58     20.21 o 
  -4  18   1       46.35       61.52     18.60 o 
  -3  18   1        7.34       14.17     16.30 o 
  -2  18   1      430.90      417.19     24.67 o 
  -1  18   1     2402.27     2430.22     45.15 o 
   0  18   1       15.19      121.74    121.74 o 
   1  18   1      131.42      107.90     23.78 o 
   2  18   1      360.45      380.09     28.05 o 
   3  18   1      149.00      157.95     22.97 o 
   4  18   1       67.91       76.19     24.89 o 
   5  18   1      156.57      165.43     26.76 o 
   6  18   1      193.83      163.31     31.31 o 
   7  18   1       25.25       31.03      9.67 o 
   8  18   1        2.23        4.61     24.24 o 
  -8  19   1       47.27       75.65     21.47 o 
  -7  19   1       22.83       50.45     21.88 o 
  -6  19   1       42.61       31.51     23.64 o 
  -5  19   1       12.04       13.52     21.40 o 
  -4  19   1        4.49        3.35     17.10 o 
  -3  19   1       90.16      110.28     19.78 o 
  -2  19   1       46.79       26.47     17.53 o 
  -1  19   1      220.26      152.54     32.91 o 
   0  19   1      269.23      275.03     28.91 o 
   1  19   1      444.65      538.42     27.82 o 
   2  19   1      204.38      217.88     23.61 o 
   3  19   1      251.91      255.48     25.53 o 
   4  19   1      172.40      237.84     26.66 o 
   5  19   1       15.22       35.20     23.77 o 
   6  19   1       51.40       33.78     25.09 o 
   7  19   1        1.81        9.23     24.35 o 
   8  19   1        8.67        4.58     25.00 o 
  -8  20   1        0.00        2.66     19.75 o 
  -7  20   1       46.37       48.73     24.29 o 
  -6  20   1        8.00       53.98     19.61 o 
  -5  20   1       51.82       70.54     18.81 o 
  -4  20   1        2.99       36.27     17.01 o 
  -3  20   1      646.62      619.70     32.67 o 
  -2  20   1       81.64      102.44     17.37 o 
  -1  20   1      278.23      236.69     30.32 o 
   0  20   1       11.13       59.87     59.87 o 
   1  20   1     1225.16     1061.96     43.90 o 
   2  20   1        4.84       22.81     22.81 o 
   3  20   1      202.24      180.31     24.27 o 
   4  20   1       13.45       21.24     21.81 o 
   5  20   1       32.91       27.52     21.54 o 
   6  20   1        0.76        7.32     23.99 o 
   7  20   1       10.89        7.55     23.76 o 
  -8  21   1        7.43       22.16     22.16 o 
  -7  21   1        0.04       22.39     22.39 o 
  -6  21   1       57.10       71.24     25.38 o 
  -5  21   1        1.29        5.10     20.74 o 
  -4  21   1        8.54       21.68     21.68 o 
  -3  21   1       69.98       73.88     21.67 o 
  -2  21   1       17.77       19.54     19.54 o 
  -1  21   1      254.67      225.91     30.63 o 
   0  21   1       80.86      100.86     33.42 o 
   1  21   1      405.83      428.77     29.19 o 
   2  21   1      914.93      972.42     40.31 o 
   3  21   1       12.65       15.89     20.28 o 
   4  21   1       29.63       48.40     23.10 o 
   5  21   1      112.87      122.25     28.04 o 
   6  21   1       25.95       10.28     25.86 o 
   7  21   1        2.00       33.11     21.02 o 
  -7  22   1        7.02       22.51     22.51 o 
  -6  22   1       66.15       73.87     23.63 o 
  -5  22   1       22.45        1.29     23.98 o 
  -4  22   1       62.46       37.74     22.48 o 
  -3  22   1        1.18       19.18     19.69 o 
  -2  22   1      417.44      427.20     25.59 o 
  -1  22   1      266.22      214.80     25.99 o 
   0  22   1     2114.34     2147.59     42.88 o 
   1  22   1        1.31       24.62     24.62 o 
   2  22   1      241.51      229.36     29.37 o 
   3  22   1       76.52      124.95     21.57 o 
   4  22   1       18.76       58.30     20.15 o 
   5  22   1      151.12      141.32     30.19 o 
   6  22   1       14.25       13.21     22.39 o 
   7  22   1       12.11       34.20     23.28 o 
  -7  23   1       21.18        5.19     20.39 o 
  -6  23   1      109.19      110.62     26.69 o 
  -5  23   1      138.24      166.20     25.00 o 
  -4  23   1      435.82      481.90     34.08 o 
  -3  23   1       12.17        9.96     22.23 o 
  -2  23   1       19.78        3.09     20.79 o 
  -1  23   1       62.78        5.55     26.31 o 
   0  23   1      518.76     1078.63    207.47 o 
   1  23   1       14.54       15.56     15.56 o 
   2  23   1      111.05      103.99     24.50 o 
   3  23   1       21.92       20.32     21.90 o 
   4  23   1      142.32      128.99     25.03 o 
   5  23   1        0.14       19.79     27.22 o 
   6  23   1        6.72       13.11     23.88 o 
   7  23   1       14.76        8.70     22.35 o 
  -7  24   1        0.79       12.87     20.89 o 
  -6  24   1       18.54        0.00     19.83 o 
  -5  24   1       86.95       20.69     26.83 o 
  -4  24   1       23.15       44.05     22.42 o 
  -3  24   1      171.60      163.02     29.40 o 
  -2  24   1       82.62       26.36     26.36 o 
  -1  24   1        2.31       26.60     26.60 o 
   0  24   1       53.10       45.14     12.21 o 
   1  24   1       13.26       19.92     19.92 o 
   2  24   1      164.05      129.24     24.97 o 
   3  24   1        0.91       25.47     25.47 o 
   4  24   1       30.18        9.30     25.64 o 
   5  24   1      241.99      235.19     30.43 o 
   6  24   1        3.93       23.22     23.22 o 
   7  24   1        0.00       21.13     21.13 o 
  -7  25   1        0.74        8.84     19.52 o 
  -6  25   1        3.48        9.17     23.06 o 
  -5  25   1        0.73        9.09     20.43 o 
  -4  25   1       26.97        9.94     25.27 o 
  -3  25   1      418.45      446.83     33.58 o 
  -2  25   1      367.62      379.15     32.10 o 
  -1  25   1      245.47      304.75     26.23 o 
   0  25   1        5.88       19.60     19.60 o 
   1  25   1       76.97       50.27     21.14 o 
   2  25   1        2.10       28.55     28.55 o 
   3  25   1      345.10      281.83     38.49 o 
   4  25   1        1.55       12.08     22.31 o 
   5  25   1      142.11      102.21     29.50 o 
   6  25   1        0.62        8.56     23.37 o 
   7  25   1        0.64       21.40     21.40 o 
  -7  26   1        3.34       24.70     18.73 o 
  -6  26   1        7.84        1.30     20.78 o 
  -5  26   1       36.84       11.72     25.76 o 
  -4  26   1      100.90       85.59     23.90 o 
  -3  26   1       19.09        4.73     23.04 o 
  -2  26   1      271.47      240.84     34.84 o 
  -1  26   1      352.46      376.69     27.69 o 
   0  26   1       15.57       18.23     18.23 o 
   1  26   1       34.95       24.82     24.82 o 
   2  26   1      431.98      451.58     31.45 o 
   3  26   1      552.09      513.53     41.92 o 
   4  26   1       49.70       42.07     24.79 o 
   5  26   1        3.01       25.12     25.12 o 
   6  26   1        5.96        4.31     22.69 o 
  -6  27   1       16.79        5.11     18.71 o 
  -5  27   1      232.53      196.54     30.42 o 
  -4  27   1        9.35       23.00     23.16 o 
  -3  27   1       23.47       25.85     25.85 o 
  -2  27   1      239.20      187.49     30.01 o 
  -1  27   1        0.02       29.85     29.85 o 
   0  27   1      108.44       68.67     35.58 o 
   1  27   1       74.29       11.22     27.27 o 
   2  27   1       19.39       32.75     32.75 o 
   3  27   1      748.49      707.58     46.02 o 
   4  27   1        8.25        1.42     22.92 o 
   5  27   1       27.42       12.62     25.68 o 
   6  27   1        2.74       30.72     22.08 o 
  -6  28   1        0.05       22.44     22.44 o 
  -5  28   1       31.16        6.50     25.46 o 
  -4  28   1        0.75       10.24     20.62 o 
  -3  28   1       87.44       43.34     25.00 o 
  -2  28   1       55.17       27.56     27.56 o 
  -1  28   1        3.76       25.10     25.10 o 
   0  28   1       17.76       24.69     24.69 o 
   1  28   1      116.80       93.10     26.85 o 
   2  28   1      270.73      241.52     31.42 o 
   3  28   1       55.60       32.98     32.98 o 
   4  28   1       16.71       13.75     25.66 o 
   5  28   1       15.19        6.98     24.36 o 
   6  28   1        0.52       28.73     18.23 o 
  -6  29   1       31.70       48.42     19.59 o 
  -5  29   1       62.33       65.99     24.25 o 
  -4  29   1      152.58      114.00     25.55 o 
  -3  29   1       26.39       25.91     25.91 o 
  -2  29   1       31.64       50.56     23.04 o 
  -1  29   1      204.40      188.10     26.68 o 
   0  29   1      162.92      178.86     45.98 o 
   1  29   1        0.20       33.89     33.89 o 
   2  29   1       92.83       23.66     33.12 o 
   3  29   1        0.70       36.71     22.38 o 
   4  29   1      126.34      117.61     29.88 o 
   5  29   1        3.30       13.77     21.25 o 
   6  29   1        8.03       36.08     21.58 o 
  -5  30   1       35.48       55.21     23.54 o 
  -4  30   1        0.79       23.09     23.09 o 
  -3  30   1      138.31      147.89     24.68 o 
  -2  30   1        0.17       23.02     23.02 o 
  -1  30   1       18.47       32.84     32.84 o 
   0  30   1       31.70       36.72     36.72 o 
   1  30   1      270.46      329.81     29.23 o 
   2  30   1      161.08      135.47     36.28 o 
   3  30   1       21.21       33.00     20.77 o 
   4  30   1       59.78       57.10     23.61 o 
   5  30   1       18.91        5.46     22.19 o 
  -5  31   1        9.00       22.88     22.88 o 
  -4  31   1       16.63       14.32     21.61 o 
  -3  31   1        7.62       14.16     24.12 o 
  -2  31   1       25.37       45.16     19.92 o 
  -1  31   1      109.43       96.51     24.74 o 
   0  31   1      189.00      143.89     38.26 o 
   1  31   1       15.80       34.49     34.49 o 
   2  31   1      504.64      464.32     39.86 o 
   3  31   1        2.78        6.68     24.87 o 
   4  31   1        0.02        4.06     21.50 o 
   5  31   1        2.99       22.63     18.94 o 
  -5  32   1       45.11       38.81     19.86 o 
  -4  32   1       36.85       29.85     22.20 o 
  -3  32   1       58.41       18.22     23.38 o 
  -2  32   1        6.74        0.00     21.38 o 
  -1  32   1        3.01       28.00     28.00 o 
   0  32   1       42.84       23.18     23.18 o 
   1  32   1       29.82       11.25     23.20 o 
   2  32   1       29.86       34.83     34.83 o 
   3  32   1      114.25       89.84     26.08 o 
   4  32   1        2.55        5.29     22.94 o 
   5  32   1       25.36       28.45     21.25 o 
  -4  33   1        8.35        1.22     18.33 o 
  -3  33   1        8.58       22.97     22.97 o 
  -2  33   1       20.95       18.06     20.64 o 
  -1  33   1        0.34        6.31     21.95 o 
   0  33   1        6.87       19.40     19.40 o 
   1  33   1        2.18       22.68     22.68 o 
   2  33   1        2.63       25.25     25.25 o 
   3  33   1        5.57       23.01     23.01 o 
   4  33   1       66.64       71.90     22.01 o 
  -4  34   1        1.40       21.58     16.44 o 
  -3  34   1       42.96       41.68     22.11 o 
  -2  34   1        2.07        6.44     22.09 o 
  -1  34   1        2.03        3.87     22.13 o 
   0  34   1       17.69       41.98     41.98 o 
   1  34   1        4.52       20.38     24.47 o 
   2  34   1       13.09       24.15     24.15 o 
   3  34   1        1.36       22.82     22.82 o 
   4  34   1        0.31       21.71     19.05 o 
  -3  35   1        1.44       31.10     19.84 o 
  -2  35   1       69.24       74.15     26.75 o 
  -1  35   1       35.26       15.48     22.95 o 
   0  35   1       64.55       20.02     20.02 o 
   1  35   1       82.14       43.62     27.29 o 
   2  35   1       55.01       46.26     24.00 o 
   3  35   1        2.61        9.00     18.82 o 
  -3  36   1       11.46       12.80     20.88 o 
  -2  36   1       79.61       77.73     24.57 o 
  -1  36   1       26.97       16.77     25.09 o 
   0  36   1       42.69       30.26     30.26 o 
   1  36   1       31.67       27.67     27.67 o 
   2  36   1        8.44       23.00     23.00 o 
  -2  37   1        0.00       25.55     25.55 o 
  -1  37   1       19.58       27.86     27.86 o 
   0  37   1        9.60       17.77     17.77 o 
   1  37   1       36.88       15.20     25.26 o 
   2  37   1        2.41       21.36     24.06 o 
  -9   0   2       40.87       43.92     28.19 o 
  -8   0   2      485.06      393.03     38.51 o 
  -7   0   2      351.58      334.35     33.66 o 
  -6   0   2      597.50      515.82     32.99 o 
  -5   0   2        4.60       15.69     16.81 o 
  -4   0   2      218.22      260.77     20.94 o 
  -3   0   2      443.99      495.09     20.98 o 
  -2   0   2    15803.44    16077.07     86.06 o 
  -1   0   2     2997.93     2799.81     32.20 o 
   0   0   2      400.20      420.74      9.61 o 
   1   0   2     6080.84     6083.85     52.25 o 
   2   0   2     4741.75     5356.51     51.19 o 
   3   0   2       58.53       58.85     12.97 o 
   4   0   2      764.64      794.12     32.39 o 
   5   0   2       60.57       99.27     25.16 o 
   6   0   2        2.88       45.24     24.09 o 
   7   0   2       47.52       59.33     23.50 o 
   8   0   2        2.85       25.52     25.52 o 
   9   0   2        4.46        4.73      1.06 o 
  -9   1   2       53.29       30.10     26.12 o 
  -8   1   2       36.44       61.11     28.13 o 
  -7   1   2       58.16       73.55     28.35 o 
  -6   1   2       49.83       60.72     23.14 o 
  -5   1   2       76.49       86.41     18.33 o 
  -4   1   2      675.04      765.87     28.58 o 
  -3   1   2      568.64      569.80     21.96 o 
  -2   1   2    11370.54    11688.52     74.40 o 
  -1   1   2       68.12       60.02      8.41 o 
   0   1   2    30763.98    29344.22   3535.49 o 
   1   1   2      846.48      910.42     19.01 o 
   2   1   2     1303.42     1386.04     27.53 o 
   3   1   2       46.95       65.83     13.20 o 
   4   1   2     1052.37      960.52     36.00 o 
   5   1   2     1852.51     1766.32     52.17 o 
   6   1   2      458.71      437.00     34.99 o 
   7   1   2        1.94        1.53     23.55 o 
   8   1   2        0.68       23.60     27.19 o 
   9   1   2        0.02       29.50     25.38 o 
  -9   2   2        8.10        7.47     24.92 o 
  -8   2   2       32.35       71.12     25.98 o 
  -7   2   2      313.86      367.31     34.50 o 
  -6   2   2        0.42       41.77     19.21 o 
  -5   2   2       12.22       49.42     16.10 o 
  -4   2   2      710.32      736.09     30.77 o 
  -3   2   2     2826.04     2749.60     42.11 o 
  -2   2   2     1691.43     1690.07     30.16 o 
  -1   2   2     2155.20     2056.28     27.48 o 
   0   2   2     6771.97     8524.76   2162.37 o 
   1   2   2     5374.67     5695.50     44.73 o 
   2   2   2       98.27      116.44     12.28 o 
   3   2   2        4.49       12.39     12.39 o 
   4   2   2      584.17      676.23     32.42 o 
   5   2   2      236.86      283.22     26.87 o 
   6   2   2       38.12       37.09     25.89 o 
   7   2   2        2.05       21.13     25.51 o 
   8   2   2        0.28       20.08     24.38 o 
   9   2   2        1.04       17.22     24.79 o 
  -9   3   2        5.93       23.85     24.13 o 
  -8   3   2        0.00       36.08     24.33 o 
  -7   3   2       36.04       73.50     24.92 o 
  -6   3   2        4.46        1.10     21.76 o 
  -5   3   2      246.52      292.43     23.61 o 
  -4   3   2     2584.10     2600.29     46.78 o 
  -3   3   2        1.54       15.05     12.54 o 
  -2   3   2        3.09       27.11      9.62 o 
  -1   3   2     8164.51     8353.06     54.42 o 
   0   3   2     1560.86     1726.76    265.53 o 
   1   3   2        0.44       18.23      8.95 o 
   2   3   2      358.43      333.98     16.26 o 
   3   3   2       18.37       52.12     10.92 o 
   4   3   2     4898.89     5020.48     67.17 o 
   5   3   2       23.49       18.79     21.25 o 
   6   3   2      214.07      176.78     29.04 o 
   7   3   2      112.79      110.10     29.18 o 
   8   3   2        1.72        6.60     26.22 o 
   9   3   2       11.41       17.28     26.88 o 
  -9   4   2        1.16        7.49     24.93 o 
  -8   4   2       51.18       93.85     28.27 o 
  -7   4   2       10.90       64.31     24.98 o 
  -6   4   2      302.92      344.32     28.52 o 
  -5   4   2       98.64       72.14     21.17 o 
  -4   4   2     2702.72     2696.10     48.40 o 
  -3   4   2     1956.65     1878.13     36.27 o 
  -2   4   2      953.12      955.53     25.34 o 
  -1   4   2     2454.87     2700.75     32.04 o 
   0   4   2      143.10      149.27      7.88 o 
   1   4   2     1124.52     1047.86     20.70 o 
   2   4   2        3.49        9.96      9.96 o 
   3   4   2       11.00       13.53      3.75 o 
   4   4   2     1980.43     1920.01     44.78 o 
   5   4   2       80.38       48.28     23.86 o 
   6   4   2      359.02      395.93     31.63 o 
   7   4   2        6.76        9.02      2.91 o 
   8   4   2        2.25       18.47     24.87 o 
   9   4   2        6.75       27.05     27.05 o 
  -9   5   2        8.43        4.42     24.96 o 
  -8   5   2       51.83       17.28     28.22 o 
  -7   5   2      246.02      216.96     30.85 o 
  -6   5   2       18.30       33.23     20.56 o 
  -5   5   2        0.61        3.75     17.60 o 
  -4   5   2      150.04      179.25     19.36 o 
  -3   5   2      206.32      218.39     16.53 o 
  -2   5   2     3061.08     3174.15     41.05 o 
  -1   5   2      110.14      108.61      9.60 o 
   0   5   2     2509.94     2469.19     74.58 o 
   1   5   2     7165.48     7019.39     53.74 o 
   2   5   2        0.16        0.46     13.13 o 
   3   5   2     2953.33     2974.83     45.73 o 
   4   5   2      859.35      817.83     34.12 o 
   5   5   2      127.67      140.95     23.46 o 
   6   5   2      124.63      134.54     26.80 o 
   7   5   2      113.08      127.20     28.41 o 
   8   5   2        0.18       13.44     25.82 o 
   9   5   2        7.51       29.21     25.49 o 
  -9   6   2        6.18       22.00     24.81 o 
  -8   6   2       17.88       28.64     28.64 o 
  -7   6   2        0.09        9.28     24.19 o 
  -6   6   2      128.29      103.77     24.34 o 
  -5   6   2       28.32       46.79     18.34 o 
  -4   6   2      159.60      201.14     19.93 o 
  -3   6   2      947.77      900.18     29.82 o 
  -2   6   2     1925.01     2031.85     33.08 o 
  -1   6   2     1114.93     1226.77     22.91 o 
   0   6   2     9074.86     8368.08     40.51 o 
   1   6   2     6091.09     5997.90     51.74 o 
   2   6   2     8145.30     8054.44     65.89 o 
   3   6   2     1929.19     1868.90     37.80 o 
   4   6   2       60.44       54.93     18.68 o 
   5   6   2      552.09      575.83     32.02 o 
   6   6   2       75.59       79.56     26.01 o 
   7   6   2      178.53      111.11     32.85 o 
   8   6   2        5.85       27.47     27.47 o 
   9   6   2       18.63       37.83     25.48 o 
  -9   7   2        3.31        7.25     25.76 o 
  -8   7   2        5.03       27.73     27.73 o 
  -7   7   2       50.14       35.71     26.13 o 
  -6   7   2       74.74       53.63     21.34 o 
  -5   7   2      416.87      431.94     28.96 o 
  -4   7   2      659.74      621.26     29.17 o 
  -3   7   2      812.88      832.80     29.02 o 
  -2   7   2        0.82        6.82      9.76 o 
  -1   7   2     3381.87     3436.41     38.71 o 
   0   7   2     3244.99     2931.44     25.51 o 
   1   7   2     1620.80     1510.55     28.16 o 
   2   7   2      179.70      193.27     17.47 o 
   3   7   2      112.81      140.14     15.73 o 
   4   7   2       58.97       59.80     18.93 o 
   5   7   2        0.40       31.72     19.36 o 
   6   7   2       23.61       13.20     25.26 o 
   7   7   2       55.71      102.85     27.91 o 
   8   7   2        3.49        3.33     25.95 o 
  -9   8   2        1.63       10.17     25.42 o 
  -8   8   2       32.55       41.59     27.46 o 
  -7   8   2        1.15       21.29     21.82 o 
  -6   8   2       53.18       43.62     22.72 o 
  -5   8   2      202.21      229.28     23.32 o 
  -4   8   2       31.09       20.97     16.82 o 
  -3   8   2     2076.52     2142.69     40.48 o 
  -2   8   2       56.96       56.94     11.46 o 
  -1   8   2      581.03      610.44     19.18 o 
   0   8   2     2562.37     2566.82     28.47 o 
   1   8   2      858.79      915.29     23.19 o 
   2   8   2      539.78      511.07     23.42 o 
   3   8   2      259.59      261.14     19.46 o 
   4   8   2        7.03        4.47     15.31 o 
   5   8   2      295.80      255.34     27.82 o 
   6   8   2        1.55       34.86     25.29 o 
   7   8   2       22.83       12.34     29.74 o 
   8   8   2        0.20        8.38     29.67 o 
  -9   9   2       23.60       10.15     25.05 o 
  -8   9   2       88.54       34.56     30.01 o 
  -7   9   2       14.99       14.79     23.21 o 
  -6   9   2      136.32       88.17     21.91 o 
  -5   9   2      346.75      325.74     27.92 o 
  -4   9   2      105.13       76.26     17.14 o 
  -3   9   2       88.98      117.01     15.51 o 
  -2   9   2        8.83       12.43     10.10 o 
  -1   9   2     2693.99     2721.29     37.03 o 
   0   9   2     3216.45     2969.14     58.18 o 
   1   9   2     2492.98     2643.94     38.05 o 
   2   9   2     4432.49     4273.42     52.61 o 
   3   9   2      359.30      398.77     22.87 o 
   4   9   2        0.85       27.98     18.03 o 
   5   9   2       13.21       33.11     22.58 o 
   6   9   2      410.53      397.73     33.96 o 
   7   9   2        2.80       26.53     26.71 o 
   8   9   2        6.67       17.03     27.45 o 
  -9  10   2       54.10       22.92     28.26 o 
  -8  10   2        5.22        4.34     25.48 o 
  -7  10   2        0.00       25.60     25.43 o 
  -6  10   2       36.24        6.12     22.18 o 
  -5  10   2       11.71       39.74     19.87 o 
  -4  10   2       48.05       62.49     17.45 o 
  -3  10   2        0.16        4.27     15.60 o 
  -2  10   2       11.86        2.86     13.42 o 
  -1  10   2       18.55       11.98     11.98 o 
   0  10   2        9.57       66.41     67.34 o 
   1  10   2      227.72      226.94     17.66 o 
   2  10   2      183.45      157.98     19.55 o 
   3  10   2     1717.52     1663.57     42.18 o 
   4  10   2      860.53      835.91     35.73 o 
   5  10   2      169.63      191.93     26.54 o 
   6  10   2       62.44       48.46     27.11 o 
   7  10   2        0.50       11.00     27.42 o 
   8  10   2        0.29        6.91     30.08 o 
  -9  11   2        6.45       35.64     25.03 o 
  -8  11   2       12.98       23.03     23.34 o 
  -7  11   2        1.51       23.04     23.04 o 
  -6  11   2        0.01        6.10     20.29 o 
  -5  11   2      304.00      294.33     26.66 o 
  -4  11   2       58.23       53.48     16.83 o 
  -3  11   2     1569.36     1657.35     40.62 o 
  -2  11   2     2242.02     2253.70     38.83 o 
  -1  11   2      317.87      309.12     18.38 o 
   0  11   2      159.28      173.35     51.20 o 
   1  11   2      148.18      112.91     15.22 o 
   2  11   2      507.03      441.81     23.44 o 
   3  11   2      189.37      214.16     21.13 o 
   4  11   2       21.11       49.86     18.85 o 
   5  11   2      109.50      138.21     23.19 o 
   6  11   2        0.38        0.00     25.25 o 
   7  11   2        5.93       20.86     27.76 o 
   8  11   2       14.44       30.93     30.93 o 
  -9  12   2       10.89       18.40     23.56 o 
  -8  12   2       33.00        1.37     24.71 o 
  -7  12   2       49.98       31.58     26.37 o 
  -6  12   2       45.09       86.97     22.32 o 
  -5  12   2       15.88        1.10     21.40 o 
  -4  12   2       23.77       24.23     18.83 o 
  -3  12   2       58.64       74.79     16.91 o 
  -2  12   2       21.30       12.96     15.80 o 
  -1  12   2      410.42      350.93     20.45 o 
   0  12   2     3642.73     3726.31     63.70 o 
   1  12   2     1283.89     1194.05     30.84 o 
   2  12   2     1669.21     1644.69     37.86 o 
   3  12   2       15.69       21.27     14.56 o 
   4  12   2        0.51       28.92     18.78 o 
   5  12   2       33.12       43.33     22.34 o 
   6  12   2        0.43       12.94     25.12 o 
   7  12   2      107.59      134.86     31.82 o 
   8  12   2        1.61       26.29     26.29 o 
  -9  13   2        1.73       22.46     22.22 o 
  -8  13   2        2.26       25.57     25.57 o 
  -7  13   2        0.08        1.33     24.47 o 
  -6  13   2      400.97      393.16     33.58 o 
  -5  13   2      785.03      766.80     37.70 o 
  -4  13   2      446.12      499.56     30.28 o 
  -3  13   2      650.94      672.20     28.75 o 
  -2  13   2       38.16       22.68     13.47 o 
  -1  13   2      782.54      794.41     27.90 o 
   0  13   2      454.02      485.74     19.42 o 
   1  13   2       47.30       27.86     14.73 o 
   2  13   2     2796.07     2710.75     49.48 o 
   3  13   2       38.70       15.96     17.46 o 
   4  13   2      115.78      160.40     23.52 o 
   5  13   2       83.18      122.04     24.80 o 
   6  13   2      109.54       94.44     29.22 o 
   7  13   2       48.37      102.26     28.39 o 
   8  13   2        5.32        3.56     26.60 o 
  -8  14   2       10.85       21.67     23.29 o 
  -7  14   2       70.44       76.86     27.38 o 
  -6  14   2       35.22       38.52     24.38 o 
  -5  14   2       39.10       29.69     21.44 o 
  -4  14   2        4.39        6.86     17.60 o 
  -3  14   2       12.25       10.96     16.62 o 
  -2  14   2      727.50      732.59     28.85 o 
  -1  14   2      330.10      308.58     22.02 o 
   0  14   2       30.15      101.57    314.11 o 
   1  14   2      553.98      589.31     25.41 o 
   2  14   2      233.31      209.14     26.30 o 
   3  14   2      188.23      155.37     20.95 o 
   4  14   2      195.85      233.27     25.41 o 
   5  14   2        1.70       26.29     21.77 o 
   6  14   2      144.56      208.13     31.97 o 
   7  14   2       83.61       90.28     32.01 o 
   8  14   2       13.15       45.68     27.88 o 
  -8  15   2        3.50       40.48     21.48 o 
  -7  15   2      100.56       40.81     27.42 o 
  -6  15   2       36.60       75.83     23.00 o 
  -5  15   2       35.38       49.30     21.18 o 
  -4  15   2      168.96      177.15     23.46 o 
  -3  15   2      122.08      141.78     19.31 o 
  -2  15   2      127.50      120.35     17.88 o 
  -1  15   2      572.62      632.88     27.92 o 
   0  15   2      965.25      980.44     22.56 o 
   1  15   2      193.38      201.24     19.73 o 
   2  15   2     2687.35     2838.92     52.03 o 
   3  15   2        0.10       13.66     16.31 o 
   4  15   2      669.17      667.48     37.03 o 
   5  15   2        0.58       28.36     22.05 o 
   6  15   2      112.70       92.50     31.22 o 
   7  15   2       71.81      100.04     28.75 o 
   8  15   2       40.67       44.05     29.92 o 
  -8  16   2       11.75        8.70     26.83 o 
  -7  16   2        6.04       24.22     21.96 o 
  -6  16   2        0.02       23.37     23.37 o 
  -5  16   2      200.86      186.39     28.00 o 
  -4  16   2      406.50      405.50     29.29 o 
  -3  16   2        6.00       14.73     16.56 o 
  -2  16   2       34.24       11.14     18.59 o 
  -1  16   2     2505.04     2519.93     47.54 o 
   0  16   2       26.27      120.58    120.58 o 
   1  16   2       63.81       52.45     17.07 o 
   2  16   2        0.44        1.66     20.75 o 
   3  16   2      127.31      108.80     23.44 o 
   4  16   2       39.20       37.03     24.49 o 
   5  16   2        0.11       33.40     23.12 o 
   6  16   2       16.35       30.07     28.72 o 
   7  16   2        0.06       18.85     29.63 o 
   8  16   2       21.83       10.56     28.77 o 
  -8  17   2        0.09        0.00     22.98 o 
  -7  17   2        1.20       25.67     25.67 o 
  -6  17   2       21.96        3.99     21.81 o 
  -5  17   2       73.37       67.88     24.07 o 
  -4  17   2       96.88      130.25     21.68 o 
  -3  17   2        0.86       17.99     17.99 o 
  -2  17   2      801.89      851.78     33.97 o 
  -1  17   2     1948.76     1629.91     52.57 o 
   0  17   2      696.49      732.32     39.39 o 
   1  17   2       18.40       17.25     17.25 o 
   2  17   2      462.12      447.34     29.63 o 
   3  17   2      661.54      699.57     34.83 o 
   4  17   2       96.79       92.26     24.64 o 
   5  17   2      339.91      265.88     33.93 o 
   6  17   2        7.64        9.61     25.75 o 
   7  17   2        3.43       10.18     26.09 o 
   8  17   2       28.87       53.50     28.17 o 
  -8  18   2        1.26        2.88     24.45 o 
  -7  18   2       33.68       40.60     24.70 o 
  -6  18   2       41.94       37.22     26.08 o 
  -5  18   2        0.28       16.39     21.43 o 
  -4  18   2        1.20       20.14     20.14 o 
  -3  18   2      112.42      104.84     21.22 o 
  -2  18   2      515.14      559.20     30.96 o 
  -1  18   2      422.30      372.53     39.53 o 
   0  18   2      295.77      355.92     59.27 o 
   1  18   2      378.27      449.17     24.32 o 
   2  18   2      724.20      781.48     37.18 o 
   3  18   2       77.36       17.95     29.33 o 
   4  18   2       10.14       45.19     22.89 o 
   5  18   2      380.52      390.44     35.32 o 
   6  18   2        2.04       16.04     26.03 o 
   7  18   2       64.42       57.79     28.55 o 
  -8  19   2        0.33        0.00     23.11 o 
  -7  19   2        1.41       35.05     24.03 o 
  -6  19   2        9.73       11.21     22.25 o 
  -5  19   2        0.68        3.94     21.11 o 
  -4  19   2      139.49      152.00     22.81 o 
  -3  19   2       13.59       48.87     18.10 o 
  -2  19   2      536.17      603.19     31.99 o 
  -1  19   2      507.26      489.41     37.35 o 
   0  19   2       20.78      633.25    300.44 o 
   1  19   2      574.81      523.30     30.37 o 
   2  19   2      222.47      156.88     29.67 o 
   3  19   2     2031.82     2331.48     55.80 o 
   4  19   2       76.97       93.80     25.99 o 
   5  19   2        6.78       35.56     26.29 o 
   6  19   2       60.59       56.52     29.55 o 
   7  19   2       60.41       67.46     27.89 o 
  -8  20   2        0.15        8.66     21.65 o 
  -7  20   2      153.45      121.99     29.12 o 
  -6  20   2       13.26        9.91     23.69 o 
  -5  20   2      150.27      188.68     26.65 o 
  -4  20   2        4.22        2.37     20.70 o 
  -3  20   2      185.67      215.24     22.74 o 
  -2  20   2      942.10      918.07     39.07 o 
  -1  20   2      803.37      729.70     47.28 o 
   0  20   2     2119.63     2212.11     56.06 o 
   1  20   2       74.15       21.55     25.23 o 
   2  20   2      623.06      641.42     34.75 o 
   3  20   2     1221.16     1258.87     52.80 o 
   4  20   2       30.45       41.87     25.65 o 
   5  20   2        0.21       26.98     26.98 o 
   6  20   2        4.52       29.02     29.02 o 
   7  20   2       13.32       63.38     26.37 o 
  -7  21   2       25.21       16.31     24.68 o 
  -6  21   2       27.74       15.91     22.37 o 
  -5  21   2       40.34       84.17     26.71 o 
  -4  21   2       32.81       38.42     20.81 o 
  -3  21   2        7.20       35.62     17.63 o 
  -2  21   2      429.27      442.63     33.13 o 
  -1  21   2      830.23      824.00     37.91 o 
   0  21   2       10.46      371.46    133.28 o 
   1  21   2       84.09      100.56     19.80 o 
   2  21   2      129.09       62.85     27.16 o 
   3  21   2       34.41       33.77     33.77 o 
   4  21   2        0.52       20.70     24.50 o 
   5  21   2        0.03       25.51     25.51 o 
   6  21   2        6.17       27.39     27.74 o 
   7  21   2       48.18       90.80     27.20 o 
  -7  22   2        8.02        4.35     24.54 o 
  -6  22   2       25.45        5.80     25.15 o 
  -5  22   2      366.32      391.72     33.31 o 
  -4  22   2      149.26      143.99     24.17 o 
  -3  22   2       92.45       98.61     22.85 o 
  -2  22   2      333.25      300.77     27.81 o 
  -1  22   2       34.73       40.78     40.78 o 
   0  22   2      161.13      127.94     17.43 o 
   1  22   2        2.30       36.83     36.83 o 
   2  22   2        4.65       11.10     23.10 o 
   3  22   2      998.85     1006.49     46.25 o 
   4  22   2      235.34      263.25     30.97 o 
   5  22   2        2.65       18.38     24.56 o 
   6  22   2       88.38       83.70     30.18 o 
   7  22   2       20.76       19.49     26.96 o 
  -7  23   2        1.91       10.17     21.60 o 
  -6  23   2        3.30       40.33     20.78 o 
  -5  23   2       29.43       19.28     27.16 o 
  -4  23   2        1.14        1.21     21.31 o 
  -3  23   2       47.41       60.13     21.84 o 
  -2  23   2        0.17       21.40     21.40 o 
  -1  23   2      167.84      168.36     26.62 o 
   0  23   2        9.27       29.90     29.90 o 
   1  23   2      964.86      984.37     48.20 o 
   2  23   2      208.80      213.47     31.99 o 
   3  23   2      180.16      116.82     32.21 o 
   4  23   2       15.71        4.20     25.23 o 
   5  23   2       49.62       23.05     26.24 o 
   6  23   2        0.28       16.01     25.25 o 
   7  23   2        1.63       15.92     25.42 o 
  -7  24   2        1.33       29.79     19.77 o 
  -6  24   2        0.34       23.60     23.60 o 
  -5  24   2      177.36      214.28     30.24 o 
  -4  24   2        5.42       27.50     21.56 o 
  -3  24   2        0.51       21.85     21.85 o 
  -2  24   2        9.97        1.18     21.83 o 
  -1  24   2      765.76      641.78     45.32 o 
   0  24   2      524.40      508.90     24.57 o 
   1  24   2     3609.45     3733.45     78.46 o 
   2  24   2      291.31      225.50     35.69 o 
   3  24   2      100.07       58.94     23.76 o 
   4  24   2        6.09       21.61     23.76 o 
   5  24   2        6.26       39.98     23.26 o 
   6  24   2       33.39       46.00     24.83 o 
  -7  25   2        3.95       19.54     20.81 o 
  -6  25   2      124.60      104.11     26.87 o 
  -5  25   2        0.07       20.99     24.32 o 
  -4  25   2       57.25       63.79     24.92 o 
  -3  25   2      128.91      117.07     34.90 o 
  -2  25   2      131.19       38.44     38.44 o 
  -1  25   2      354.79      329.32     39.96 o 
   0  25   2       35.13      110.02    110.02 o 
   1  25   2       83.80      117.21     39.73 o 
   2  25   2      299.34      252.32     32.04 o 
   3  25   2       45.66       50.72     25.54 o 
   4  25   2       52.18       81.29     24.19 o 
   5  25   2       10.42        1.50     24.03 o 
   6  25   2        0.28       20.36     24.79 o 
  -6  26   2       34.48       60.73     24.74 o 
  -5  26   2       96.67      120.64     28.39 o 
  -4  26   2       14.85       20.11     22.87 o 
  -3  26   2      753.48      786.31     43.64 o 
  -2  26   2      942.97     1064.82     44.10 o 
  -1  26   2      177.41      156.98     38.69 o 
   0  26   2      386.39      387.59     45.11 o 
   1  26   2      177.75      173.27     36.56 o 
   2  26   2      114.08      106.13     27.24 o 
   3  26   2        0.04        6.83     23.25 o 
   4  26   2       29.26       37.90     23.52 o 
   5  26   2       85.17      140.86     27.40 o 
   6  26   2       10.26        7.76     23.01 o 
  -6  27   2       13.40       20.91     23.35 o 
  -5  27   2       82.90       61.67     27.17 o 
  -4  27   2       48.87       47.58     24.03 o 
  -3  27   2       14.14       12.91     26.79 o 
  -2  27   2       22.20       31.19     31.19 o 
  -1  27   2      118.88       31.67     31.67 o 
   0  27   2       44.50      226.74    226.74 o 
   1  27   2      551.57      475.83     45.99 o 
   2  27   2       15.44       10.22     25.71 o 
   3  27   2        1.65       13.66     21.66 o 
   4  27   2        0.01       23.44     25.90 o 
   5  27   2        9.01       19.70     23.58 o 
   6  27   2        3.45       24.19     23.64 o 
  -6  28   2        0.60        0.62     17.94 o 
  -5  28   2       14.30       25.37     25.37 o 
  -4  28   2        3.10        4.15     25.20 o 
  -3  28   2       16.32       18.30     24.13 o 
  -2  28   2        3.37       21.32     21.32 o 
  -1  28   2       11.16       34.96     34.96 o 
   0  28   2      450.18      553.99     49.66 o 
   1  28   2      257.77      290.72     33.13 o 
   2  28   2        2.32       13.05     22.56 o 
   3  28   2        6.14       27.70     21.06 o 
   4  28   2       62.84      123.03     24.54 o 
   5  28   2        8.85       31.53     23.20 o 
   6  28   2        1.19       14.74     23.11 o 
  -6  29   2        7.57       23.39     23.39 o 
  -5  29   2       16.37       20.80     22.75 o 
  -4  29   2       75.66       78.52     25.19 o 
  -3  29   2      103.68      134.37     26.63 o 
  -2  29   2        0.31       16.57     19.04 o 
  -1  29   2      256.79      274.33     28.82 o 
   0  29   2      308.73      318.54     25.60 o 
   1  29   2        6.40       33.10     33.10 o 
   2  29   2        4.10       23.89     23.89 o 
   3  29   2        1.01       16.80     21.83 o 
   4  29   2        1.18        4.42     22.71 o 
   5  29   2       13.78        4.40     24.14 o 
  -5  30   2        6.86       17.96     21.42 o 
  -4  30   2       17.51       30.40     24.05 o 
  -3  30   2       15.35       24.41     24.41 o 
  -2  30   2        0.72       21.05     21.05 o 
  -1  30   2        7.16       33.41     33.41 o 
   0  30   2       52.89       27.57     27.57 o 
   1  30   2      110.76       99.85     24.01 o 
   2  30   2       23.17       27.37     27.37 o 
   3  30   2       10.21        9.86     23.83 o 
   4  30   2       17.69       23.25     24.27 o 
   5  30   2       30.26       62.53     19.18 o 
  -5  31   2        3.68       21.74     22.24 o 
  -4  31   2       15.35       46.91     21.23 o 
  -3  31   2       13.85        5.38     25.15 o 
  -2  31   2       20.38        6.65     21.42 o 
  -1  31   2        6.90       28.70     28.70 o 
   0  31   2       15.35       23.78     23.78 o 
   1  31   2        1.00       26.24     26.24 o 
   2  31   2      114.49      186.02     27.29 o 
   3  31   2       25.35        2.78     25.73 o 
   4  31   2       21.38       25.85     24.60 o 
   5  31   2       10.00       19.95     22.63 o 
  -5  32   2        3.32       12.10     21.17 o 
  -4  32   2        0.09       22.53     22.53 o 
  -3  32   2       52.69       21.79     24.60 o 
  -2  32   2       57.78       63.92     24.28 o 
  -1  32   2      121.02      101.71     25.53 o 
   0  32   2      136.08      135.67     37.06 o 
   1  32   2       17.60       55.35     19.32 o 
   2  32   2       18.27        8.17     25.67 o 
   3  32   2        3.39        0.00     22.45 o 
   4  32   2        2.22        2.79     21.82 o 
  -4  33   2        6.10       14.92     19.76 o 
  -3  33   2        1.86       24.79     24.79 o 
  -2  33   2       24.98       24.93     24.93 o 
  -1  33   2       10.48       28.89     28.89 o 
   0  33   2        4.53       42.12     42.12 o 
   1  33   2        3.49        6.56     23.75 o 
   2  33   2       20.27       12.16     24.04 o 
   3  33   2       26.73       17.98     23.48 o 
   4  33   2        3.55       22.68     22.68 o 
  -4  34   2        0.79       16.03     21.00 o 
  -3  34   2       31.22       46.17     23.15 o 
  -2  34   2       21.03        2.68     22.58 o 
  -1  34   2        9.69       13.31     20.78 o 
   0  34   2      131.85      132.33     19.29 o 
   1  34   2       12.12       14.70     24.96 o 
   2  34   2       43.77       29.71     23.61 o 
   3  34   2       11.70        9.57     21.97 o 
  -3  35   2       73.98      103.65     25.72 o 
  -2  35   2        0.33       24.29     24.29 o 
  -1  35   2        7.17       10.62     21.62 o 
   0  35   2       33.29       22.14     22.14 o 
   1  35   2       24.70       28.40     28.40 o 
   2  35   2        1.96       23.45     23.45 o 
   3  35   2        3.89       17.42     22.50 o 
  -2  36   2       40.53       44.15     22.63 o 
  -1  36   2        4.05        9.31     19.63 o 
   0  36   2       10.29       16.45     16.45 o 
   1  36   2       62.74       46.43     25.94 o 
   2  36   2        2.33       22.41     22.41 o 
  -1  37   2        1.50       22.24     22.24 o 
   0  37   2        1.46       13.83     17.13 o 
   1  37   2        0.10       28.01     28.01 o 
  -9   1   3        3.88        1.44     25.30 o 
  -8   1   3        4.23        5.75     27.40 o 
  -7   1   3      119.97      121.95     27.45 o 
  -6   1   3      359.64      354.57     31.66 o 
  -5   1   3      878.17      832.46     36.70 o 
  -4   1   3      140.95      179.77     18.63 o 
  -3   1   3      624.50      670.85     27.04 o 
  -2   1   3     2029.49     2086.17     36.33 o 
  -1   1   3       59.37       45.38      9.66 o 
   0   1   3      814.66      789.21     79.03 o 
   1   1   3     2389.85     2487.32     34.80 o 
   2   1   3     2895.75     3072.56     42.64 o 
   3   1   3     1238.65     1323.96     35.24 o 
   4   1   3       54.01       58.05     17.68 o 
   5   1   3       55.79       48.81     19.67 o 
   6   1   3       22.62       25.95     21.19 o 
   7   1   3        1.25       17.95     24.53 o 
   8   1   3        0.47       19.43     24.87 o 
  -9   2   3       24.42       10.45     23.89 o 
  -8   2   3       89.15       26.02     28.30 o 
  -7   2   3      243.13      216.34     31.10 o 
  -6   2   3        9.20       37.85     20.64 o 
  -5   2   3     1669.77     1666.92     48.44 o 
  -4   2   3      693.51      648.58     29.12 o 
  -3   2   3     3654.37     3706.52     51.94 o 
  -2   2   3     1171.95     1161.00     27.74 o 
  -1   2   3      814.81      744.28     22.00 o 
   0   2   3       98.72      106.78     25.24 o 
   1   2   3      131.91      126.40     11.17 o 
   2   2   3      701.65      774.06     25.51 o 
   3   2   3     2024.67     2041.76     40.54 o 
   4   2   3        1.68        1.90      0.55 o 
   5   2   3        5.12       40.04     19.75 o 
   6   2   3        9.44       20.70     20.88 o 
   7   2   3        3.86        7.42     22.42 o 
   8   2   3        0.02       28.97     22.10 o 
  -9   3   3        0.49        4.38     24.61 o 
  -8   3   3       21.40        5.79     25.77 o 
  -7   3   3       44.71       57.77     24.98 o 
  -6   3   3        0.06        9.19     21.09 o 
  -5   3   3      267.58      323.93     26.66 o 
  -4   3   3      816.41      688.06     30.28 o 
  -3   3   3        0.41        0.26     17.36 o 
  -2   3   3       41.99       47.11     12.59 o 
  -1   3   3     1694.49     1637.06     28.28 o 
   0   3   3     1738.50     1843.37    449.07 o 
   1   3   3     2149.12     2034.41     32.61 o 
   2   3   3      403.96      344.20     18.01 o 
   3   3   3       42.98       58.63     17.06 o 
   4   3   3      792.01      871.00     32.67 o 
   5   3   3       27.04       50.91     16.61 o 
   6   3   3      366.55      368.60     32.17 o 
   7   3   3       12.56       23.72     23.72 o 
   8   3   3        2.07       19.36     25.54 o 
  -9   4   3        7.22       20.40     23.62 o 
  -8   4   3        2.26        5.74     24.24 o 
  -7   4   3       35.47       43.38     24.96 o 
  -6   4   3        7.92       19.55     22.42 o 
  -5   4   3      677.18      694.63     34.31 o 
  -4   4   3       74.50       97.50     16.63 o 
  -3   4   3     1645.14     1744.84     37.04 o 
  -2   4   3     6328.63     6526.71     61.46 o 
  -1   4   3      266.64      270.38     14.73 o 
   0   4   3      259.30      348.83     82.94 o 
   1   4   3      571.92      545.55     19.99 o 
   2   4   3       72.99       60.75     12.05 o 
   3   4   3     1902.97     1843.04     41.37 o 
   4   4   3      197.43      207.90     22.03 o 
   5   4   3       37.37       54.45     20.73 o 
   6   4   3        0.01       58.39     22.52 o 
   7   4   3       43.08       34.09     25.88 o 
   8   4   3        4.83        1.62     24.91 o 
  -9   5   3        0.46       24.67     22.06 o 
  -8   5   3       10.16       14.19     26.67 o 
  -7   5   3        4.88       27.49     27.49 o 
  -6   5   3       83.07      116.71     26.59 o 
  -5   5   3      471.43      444.93     28.37 o 
  -4   5   3      253.03      255.06     19.58 o 
  -3   5   3       67.25      103.93     14.71 o 
  -2   5   3     1469.78     1546.02     32.07 o 
  -1   5   3     5291.84     5299.72     56.85 o 
   0   5   3      569.65      548.68     49.84 o 
   1   5   3      555.59      525.39     20.95 o 
   2   5   3     1183.31     1124.97     30.44 o 
   3   5   3      622.14      556.93     25.76 o 
   4   5   3      142.31      176.53     20.13 o 
   5   5   3        0.05       25.25     18.58 o 
   6   5   3      209.06      238.67     27.70 o 
   7   5   3        7.77       11.85     24.03 o 
   8   5   3       13.90       28.95     24.28 o 
  -9   6   3        1.28        1.50     22.14 o 
  -8   6   3        0.06       25.42     24.96 o 
  -7   6   3      290.18      292.15     34.54 o 
  -6   6   3      218.92      199.89     30.36 o 
  -5   6   3      181.11      154.20     21.90 o 
  -4   6   3       67.08       77.14     17.47 o 
  -3   6   3        0.23        0.75     14.77 o 
  -2   6   3       24.83       14.53     10.90 o 
  -1   6   3      214.51      221.55     14.60 o 
   0   6   3      157.40      112.01     20.06 o 
   1   6   3      203.49      236.72     15.21 o 
   2   6   3      321.00      313.81     18.61 o 
   3   6   3      383.92      381.38     22.91 o 
   4   6   3      674.24      651.49     31.83 o 
   5   6   3      131.13      172.69     22.04 o 
   6   6   3       69.16       56.61     27.67 o 
   7   6   3       13.72       14.93     24.13 o 
   8   6   3        0.83       24.14     26.23 o 
  -9   7   3        0.22       10.03     22.06 o 
  -8   7   3       13.71        9.86     25.12 o 
  -7   7   3      206.80      174.46     30.40 o 
  -6   7   3      372.74      315.66     30.01 o 
  -5   7   3       32.05       55.65     18.74 o 
  -4   7   3      439.84      420.07     25.92 o 
  -3   7   3     1198.28     1206.80     35.41 o 
  -2   7   3       24.07       48.14     10.42 o 
  -1   7   3        0.56        9.02      9.02 o 
   0   7   3       63.27       59.16     21.27 o 
   1   7   3      271.14      243.51     17.02 o 
   2   7   3       29.02       38.65     11.36 o 
   3   7   3      351.62      355.90     22.34 o 
   4   7   3      219.29      221.61     22.65 o 
   5   7   3       16.76       12.49     18.84 o 
   6   7   3       34.11       88.95     23.01 o 
   7   7   3        0.83        7.44     25.97 o 
   8   7   3      164.36      160.92     32.11 o 
  -9   8   3        3.67        1.45     20.90 o 
  -8   8   3        0.52        2.89     22.36 o 
  -7   8   3        3.98       19.80     25.30 o 
  -6   8   3       41.65       28.26     23.18 o 
  -5   8   3        0.12        7.25     18.30 o 
  -4   8   3      144.37      115.91     20.09 o 
  -3   8   3      526.81      545.61     26.28 o 
  -2   8   3       78.64       70.32     12.82 o 
  -1   8   3      439.67      418.21     18.87 o 
   0   8   3      253.09      240.62     11.26 o 
   1   8   3    11888.44    11976.45     85.15 o 
   2   8   3     1059.64     1046.01     30.96 o 
   3   8   3        1.66       16.06     12.67 o 
   4   8   3      203.82      181.68     22.05 o 
   5   8   3        2.45        2.37     19.45 o 
   6   8   3      217.06      197.82     29.67 o 
   7   8   3       37.49       63.54     23.49 o 
   8   8   3        2.31       33.83     25.76 o 
  -9   9   3        0.47       15.38     22.35 o 
  -8   9   3        7.05       13.97     23.13 o 
  -7   9   3       32.78       81.78     21.60 o 
  -6   9   3       37.71       19.02     22.69 o 
  -5   9   3      349.63      348.20     27.07 o 
  -4   9   3      107.07      110.21     20.17 o 
  -3   9   3       84.67       68.04     18.24 o 
  -2   9   3      234.55      196.48     18.57 o 
  -1   9   3       80.20       74.46     12.44 o 
   0   9   3      698.13      716.70     34.87 o 
   1   9   3     3765.45     4031.09     52.56 o 
   2   9   3      219.36      191.50     18.93 o 
   3   9   3       60.54       70.44     23.00 o 
   4   9   3      525.71      504.53     29.46 o 
   5   9   3        0.59        4.74     18.25 o 
   6   9   3       67.95       86.06     26.29 o 
   7   9   3        0.00        0.03     22.74 o 
   8   9   3        2.48       46.96     25.29 o 
  -9  10   3        0.11       24.60     24.60 o 
  -8  10   3       26.12        6.96     26.07 o 
  -7  10   3      117.31      129.84     28.59 o 
  -6  10   3      356.47      324.63     29.66 o 
  -5  10   3        8.19        9.52     21.19 o 
  -4  10   3      684.43      691.69     31.75 o 
  -3  10   3      778.92      788.09     30.98 o 
  -2  10   3     1588.36     1573.61     34.32 o 
  -1  10   3     2188.94     2200.44     37.32 o 
   0  10   3      398.70      353.78     15.54 o 
   1  10   3       59.29       68.02     15.12 o 
   2  10   3      120.23       85.78     17.62 o 
   3  10   3      441.49      433.17     25.86 o 
   4  10   3        6.17        1.09     21.05 o 
   5  10   3       65.03       62.70     24.01 o 
   6  10   3        4.82       36.05     23.62 o 
   7  10   3        3.76       12.37     26.63 o 
   8  10   3        7.93        6.56     25.89 o 
  -9  11   3       14.92       24.74     22.75 o 
  -8  11   3       15.18        8.32     25.55 o 
  -7  11   3       40.98       29.27     24.74 o 
  -6  11   3      148.42      115.61     27.22 o 
  -5  11   3       68.08       59.36     21.28 o 
  -4  11   3      150.29      163.95     21.24 o 
  -3  11   3      200.83      244.10     21.80 o 
  -2  11   3      492.97      499.25     23.87 o 
  -1  11   3       76.35       54.76     13.13 o 
   0  11   3      857.75      895.93     34.87 o 
   1  11   3     1212.70     1257.75     34.02 o 
   2  11   3     1370.33     1242.57     35.41 o 
   3  11   3       20.63       10.73     17.83 o 
   4  11   3      439.99      401.37     27.43 o 
   5  11   3      286.20      259.03     27.98 o 
   6  11   3        0.44       22.56     23.28 o 
   7  11   3       61.07       37.35     26.39 o 
   8  11   3       19.69        0.00     25.54 o 
  -8  12   3       36.73       73.91     22.15 o 
  -7  12   3      119.15      135.23     27.84 o 
  -6  12   3       68.03       76.32     23.62 o 
  -5  12   3      147.77      136.29     25.62 o 
  -4  12   3        1.92       45.19     15.90 o 
  -3  12   3      215.88      254.45     20.98 o 
  -2  12   3        4.57        5.08     11.73 o 
  -1  12   3      197.05      139.61     18.66 o 
   0  12   3     4027.17     4093.76     39.08 o 
   1  12   3      131.43      159.86     17.49 o 
   2  12   3      514.71      550.47     26.23 o 
   3  12   3     2381.58     2559.28     53.62 o 
   4  12   3       65.22       74.97     21.66 o 
   5  12   3        3.05       36.59     19.22 o 
   6  12   3       29.03       30.17     25.29 o 
   7  12   3        3.64       11.09     26.47 o 
   8  12   3        3.70        0.00     25.33 o 
  -8  13   3        1.71       25.34     25.34 o 
  -7  13   3        6.41        8.07     24.70 o 
  -6  13   3       26.57       26.17     21.58 o 
  -5  13   3       70.95       76.31     21.78 o 
  -4  13   3       33.45       22.68     19.07 o 
  -3  13   3      319.06      310.31     24.83 o 
  -2  13   3      189.11      188.46     17.83 o 
  -1  13   3     2155.83     2330.53     41.49 o 
   0  13   3     1227.79     1254.73    173.59 o 
   1  13   3        7.76       29.37     12.91 o 
   2  13   3      226.36      187.35     21.46 o 
   3  13   3       49.88       69.15     22.80 o 
   4  13   3      291.23      287.25     27.91 o 
   5  13   3       76.55       94.57     23.74 o 
   6  13   3       15.69       13.18     24.93 o 
   7  13   3       34.72       14.28     27.20 o 
   8  13   3        0.05        6.54     26.91 o 
  -8  14   3       17.90        6.96     22.68 o 
  -7  14   3        4.52       51.48     21.60 o 
  -6  14   3        3.91       31.70     20.90 o 
  -5  14   3       35.83       35.57     23.07 o 
  -4  14   3       74.30       67.93     23.48 o 
  -3  14   3      768.98      822.93     34.91 o 
  -2  14   3      138.37      117.41     16.77 o 
  -1  14   3       90.83       81.29     18.33 o 
   0  14   3     2148.27     2039.11     80.81 o 
   1  14   3       79.06       78.13     15.24 o 
   2  14   3      849.99      820.44     34.90 o 
   3  14   3      151.68      150.82     21.78 o 
   4  14   3      148.09      130.93     25.03 o 
   5  14   3      321.53      333.82     31.79 o 
   6  14   3       19.29       29.06     29.06 o 
   7  14   3       18.62       37.04     22.67 o 
   8  14   3        9.31       26.31     27.50 o 
  -8  15   3       55.08        9.70     26.52 o 
  -7  15   3       37.20       43.75     24.89 o 
  -6  15   3        7.49       21.92     21.75 o 
  -5  15   3        0.35        3.50     19.27 o 
  -4  15   3      506.90      468.29     31.78 o 
  -3  15   3      352.90      421.83     27.36 o 
  -2  15   3       19.67       18.16     18.16 o 
  -1  15   3       15.66       22.16     22.16 o 
   0  15   3       20.15      182.07    182.07 o 
   1  15   3      221.76      187.52     20.03 o 
   2  15   3     1615.12     1580.31     46.02 o 
   3  15   3      273.73      356.57     26.85 o 
   4  15   3        0.14        3.56     21.17 o 
   5  15   3      181.73      220.92     33.32 o 
   6  15   3      107.79      127.56     29.72 o 
   7  15   3       14.32       66.70     27.56 o 
   8  15   3       10.54       28.19     28.19 o 
  -8  16   3        0.14       23.21     23.21 o 
  -7  16   3       20.05        1.38     23.20 o 
  -6  16   3       20.94       23.39     23.72 o 
  -5  16   3      115.18      104.18     24.39 o 
  -4  16   3      278.24      312.65     28.28 o 
  -3  16   3      141.00      145.03     23.93 o 
  -2  16   3      956.08     1004.85     35.44 o 
  -1  16   3     2098.18     2105.62     46.91 o 
   0  16   3      377.90      491.23     33.28 o 
   1  16   3      152.97      138.59     18.96 o 
   2  16   3       88.66       99.21     21.76 o 
   3  16   3       57.22       46.36     21.51 o 
   4  16   3      232.46      276.31     28.14 o 
   5  16   3       23.78       40.57     28.84 o 
   6  16   3       16.02       20.11     28.38 o 
   7  16   3       74.05       24.67     29.66 o 
  -8  17   3        7.16       11.04     21.29 o 
  -7  17   3        6.77       23.48     23.48 o 
  -6  17   3       91.80      121.77     24.81 o 
  -5  17   3      227.63      200.87     27.53 o 
  -4  17   3      151.64      149.50     23.20 o 
  -3  17   3       12.98        6.90     29.37 o 
  -2  17   3      418.30      397.74     27.74 o 
  -1  17   3      134.35      123.68     29.25 o 
   0  17   3      493.91      437.87     22.22 o 
   1  17   3       30.55       26.74     18.42 o 
   2  17   3       27.21        7.80     21.39 o 
   3  17   3       45.39       54.73     22.25 o 
   4  17   3       20.77       16.51     27.39 o 
   5  17   3     1018.60     1008.35     49.05 o 
   6  17   3       21.87       21.98     26.45 o 
   7  17   3       12.25       31.52     27.21 o 
  -8  18   3       13.99       15.17     19.93 o 
  -7  18   3       51.32       40.47     26.84 o 
  -6  18   3        0.13        4.07     22.61 o 
  -5  18   3       11.61       23.74     21.16 o 
  -4  18   3        3.32        7.93     19.58 o 
  -3  18   3     3383.51     3667.10     65.29 o 
  -2  18   3       13.09       15.00     18.66 o 
  -1  18   3       35.11        3.46     20.06 o 
   0  18   3      210.16      210.33     22.25 o 
   1  18   3      123.92      146.20     20.51 o 
   2  18   3       22.59       22.82     22.82 o 
   3  18   3      649.38      601.89     37.25 o 
   4  18   3     1524.16     1580.42     54.50 o 
   5  18   3        7.55        7.69      2.11 o 
   6  18   3       76.51       55.90     31.06 o 
   7  18   3       28.85       13.37     26.89 o 
  -8  19   3        0.68        2.76     21.60 o 
  -7  19   3       35.27        2.77     24.05 o 
  -6  19   3        3.81        8.20     21.89 o 
  -5  19   3        3.81       33.29     19.98 o 
  -4  19   3       39.53       48.08     20.36 o 
  -3  19   3      327.49      331.70     32.03 o 
  -2  19   3        2.18       39.18     17.07 o 
  -1  19   3      143.12      114.65     32.12 o 
   0  19   3        5.45       96.87     96.87 o 
   1  19   3       82.09       65.24     22.57 o 
   2  19   3      976.08     1006.44     40.83 o 
   3  19   3       87.71       56.19     27.16 o 
   4  19   3        0.38       31.55     31.55 o 
   5  19   3      183.42      199.30     34.82 o 
   6  19   3       10.04        9.67     28.32 o 
   7  19   3        0.18       15.10     25.85 o 
  -8  20   3        0.25       22.28     22.28 o 
  -7  20   3        5.10       23.92     23.92 o 
  -6  20   3        0.05       22.09     23.20 o 
  -5  20   3       13.01       31.49     21.84 o 
  -4  20   3       72.12       37.51     22.34 o 
  -3  20   3       13.52       22.26     22.26 o 
  -2  20   3       77.07       97.82     20.33 o 
  -1  20   3      790.39      764.55     40.16 o 
   0  20   3      570.17      575.42     22.80 o 
   1  20   3      275.68      250.38     26.00 o 
   2  20   3       13.52       24.48     24.48 o 
   3  20   3       52.72       28.34     28.88 o 
   4  20   3       78.95       87.08     30.63 o 
   5  20   3       71.60       38.21     32.73 o 
   6  20   3       17.26       59.12     27.64 o 
   7  20   3        0.06        0.00     27.15 o 
  -7  21   3        9.29        1.40     23.74 o 
  -6  21   3        8.13       28.06     22.25 o 
  -5  21   3       19.47       53.48     22.80 o 
  -4  21   3        3.46        8.67     22.70 o 
  -3  21   3       54.91       85.87     20.07 o 
  -2  21   3       20.32       13.86     18.19 o 
  -1  21   3      108.29       40.71     40.71 o 
   0  21   3       28.20       34.75    313.47 o 
   1  21   3      133.44      167.69     26.58 o 
   2  21   3      249.40      306.96     30.07 o 
   3  21   3     1422.32     1410.72     53.95 o 
   4  21   3       33.07       49.58     27.65 o 
   5  21   3      366.92      337.79     40.01 o 
   6  21   3        6.45       57.96     28.64 o 
   7  21   3        5.59       29.07     29.07 o 
  -7  22   3        6.56       14.15     22.81 o 
  -6  22   3        3.69        4.31     22.84 o 
  -5  22   3       16.57        2.65     24.37 o 
  -4  22   3      459.54      437.20     32.15 o 
  -3  22   3        0.32       20.13     20.13 o 
  -2  22   3      102.55       49.65     24.65 o 
  -1  22   3      207.74      133.76     31.65 o 
   0  22   3      520.72      641.14     45.65 o 
   1  22   3       74.20       33.20     33.20 o 
   2  22   3     1194.21     1286.75     49.41 o 
   3  22   3        1.78       10.53     27.94 o 
   4  22   3        3.84       23.18     27.19 o 
   5  22   3        3.94       33.25     26.64 o 
   6  22   3       30.06       26.81     28.33 o 
   7  22   3       43.43       52.24     27.94 o 
  -7  23   3        3.87        4.29     22.94 o 
  -6  23   3        0.12       23.95     23.95 o 
  -5  23   3      116.79      116.69     27.82 o 
  -4  23   3       49.93       34.05     28.09 o 
  -3  23   3       41.29       19.63     24.98 o 
  -2  23   3      181.48      228.78     25.37 o 
  -1  23   3      212.45      206.83     35.88 o 
   0  23   3      273.93      214.08     78.98 o 
   1  23   3      619.50      714.14     37.94 o 
   2  23   3     1068.87     1120.29     50.03 o 
   3  23   3        0.44       24.79     24.79 o 
   4  23   3        4.07       26.69     23.45 o 
   5  23   3       29.15        3.17     26.77 o 
   6  23   3       13.77       15.04     28.91 o 
  -7  24   3        1.25        4.31     22.59 o 
  -6  24   3        0.14       23.04     23.04 o 
  -5  24   3        6.41        5.65     24.83 o 
  -4  24   3      159.32      146.46     30.97 o 
  -3  24   3      530.53      611.96     37.90 o 
  -2  24   3        3.93       30.78     21.26 o 
  -1  24   3      337.06      286.28     39.16 o 
   0  24   3      224.13      139.63     44.57 o 
   1  24   3        9.30       30.75     30.75 o 
   2  24   3       13.97       31.02     31.02 o 
   3  24   3       16.28       15.09     27.67 o 
   4  24   3       11.32       27.37     27.37 o 
   5  24   3       26.04       37.35     26.63 o 
   6  24   3        1.74        6.78     25.18 o 
  -7  25   3        2.50        0.00     22.06 o 
  -6  25   3       42.94       15.98     26.16 o 
  -5  25   3        0.04       24.73     24.73 o 
  -4  25   3      219.56      264.91     34.55 o 
  -3  25   3       13.33       13.00     26.34 o 
  -2  25   3        0.19       28.64     28.64 o 
  -1  25   3      445.59      402.05     37.63 o 
   0  25   3        4.07       66.86     66.86 o 
   1  25   3        0.32       15.71     19.09 o 
   2  25   3      127.31      137.16     25.30 o 
   3  25   3      335.05      317.98     36.54 o 
   4  25   3       51.05       75.09     27.07 o 
   5  25   3       10.26       37.57     27.08 o 
   6  25   3       20.10       47.08     26.53 o 
  -6  26   3        6.82       13.18     24.80 o 
  -5  26   3       88.01       85.61     28.44 o 
  -4  26   3        0.34       27.79     27.79 o 
  -3  26   3        1.59        1.33     22.33 o 
  -2  26   3      312.91      250.40     34.29 o 
  -1  26   3       58.27       39.52     39.52 o 
   0  26   3      202.77      163.74     19.79 o 
   1  26   3        1.28        7.50     20.34 o 
   2  26   3        0.86       24.42     24.42 o 
   3  26   3      281.09      268.23     35.05 o 
   4  26   3       12.69       20.19     24.81 o 
   5  26   3       42.14       14.69     27.39 o 
   6  26   3       27.18       26.55     25.35 o 
  -6  27   3       20.47        4.40     27.53 o 
  -5  27   3        8.82       23.39     27.64 o 
  -4  27   3      155.06      155.16     29.20 o 
  -3  27   3       66.59       44.78     24.76 o 
  -2  27   3      156.26       95.71     32.34 o 
  -1  27   3       91.93       43.07     43.07 o 
   0  27   3       46.54       22.51     41.03 o 
   1  27   3       10.12       14.11     23.97 o 
   2  27   3       14.96       46.16     22.00 o 
   3  27   3      117.44      142.87     32.01 o 
   4  27   3        2.15       10.99     23.15 o 
   5  27   3        8.02        8.09     24.11 o 
  -6  28   3       65.03       43.45     25.19 o 
  -5  28   3       36.06        0.00     26.19 o 
  -4  28   3       85.24       79.30     28.26 o 
  -3  28   3        0.81       28.33     28.33 o 
  -2  28   3       12.90       27.28     27.28 o 
  -1  28   3      515.19      542.75     40.60 o 
   0  28   3       32.14       51.47     81.47 o 
   1  28   3      140.09      121.51     25.27 o 
   2  28   3        4.29        5.54     26.73 o 
   3  28   3       18.01       13.27     27.36 o 
   4  28   3       24.63       13.99     28.47 o 
   5  28   3        3.35       24.75     24.75 o 
  -5  29   3       92.04      117.88     24.27 o 
  -4  29   3       56.95       65.53     27.71 o 
  -3  29   3      161.61      200.96     29.14 o 
  -2  29   3       26.26       12.18     23.41 o 
  -1  29   3       17.32       42.35     42.35 o 
   0  29   3       68.33       55.71     19.85 o 
   1  29   3       12.05       26.27     26.27 o 
   2  29   3      205.81      281.65     29.05 o 
   3  29   3        6.00       22.06     23.81 o 
   4  29   3       45.85       80.41     26.45 o 
   5  29   3       10.54       17.36     24.46 o 
  -5  30   3        2.10       17.61     26.49 o 
  -4  30   3        1.27       27.74     23.44 o 
  -3  30   3        1.64       27.34     27.34 o 
  -2  30   3       15.67        2.76     20.45 o 
  -1  30   3       18.99       18.53     23.28 o 
   0  30   3       21.65       23.77     23.77 o 
   1  30   3        0.01       18.87     23.93 o 
   2  30   3       17.42        9.87     26.06 o 
   3  30   3        0.02       14.70     22.21 o 
   4  30   3       16.42        3.11     25.92 o 
  -5  31   3       49.12       23.11     25.74 o 
  -4  31   3        6.19       23.91     23.91 o 
  -3  31   3       77.33       86.53     25.55 o 
  -2  31   3        5.17       17.92     26.14 o 
  -1  31   3        0.22       21.79     21.79 o 
   0  31   3        1.23        4.89     18.75 o 
   1  31   3       63.56      109.05     24.47 o 
   2  31   3       10.88       39.55     26.72 o 
   3  31   3        0.43       24.75     24.75 o 
   4  31   3       38.85       16.53     27.26 o 
  -4  32   3        1.26       17.17     22.75 o 
  -3  32   3       33.53       35.44     24.91 o 
  -2  32   3      183.06      178.66     27.19 o 
  -1  32   3        7.36       21.45     21.45 o 
   0  32   3       73.32       59.84     33.79 o 
   1  32   3        9.88       24.29     24.29 o 
   2  32   3       91.25       41.02     25.91 o 
   3  32   3       44.49       59.81     25.95 o 
   4  32   3        0.31       16.22     22.26 o 
  -4  33   3        0.14        5.72     21.16 o 
  -3  33   3        8.08       15.58     23.79 o 
  -2  33   3       20.40       27.10     27.10 o 
  -1  33   3        3.00       23.86     23.86 o 
   0  33   3        1.69       24.86     31.32 o 
   1  33   3        0.36        6.84     21.09 o 
   2  33   3        8.89       26.27     26.27 o 
   3  33   3      104.10      105.19     25.96 o 
  -3  34   3        0.04       22.22     22.22 o 
  -2  34   3        9.47        4.16     22.16 o 
  -1  34   3       16.30       10.96     25.86 o 
   0  34   3        3.98        3.19     14.76 o 
   1  34   3        0.77       24.86     24.99 o 
   2  34   3       10.03        2.78     23.16 o 
   3  34   3        0.11        9.96     25.41 o 
  -3  35   3        1.41       13.82     21.78 o 
  -2  35   3        2.53        6.95     21.87 o 
  -1  35   3       38.07        2.73     24.45 o 
   0  35   3        4.72        4.05     15.39 o 
   1  35   3       84.97       58.95     24.71 o 
   2  35   3       10.24        0.00     21.41 o 
  -2  36   3        5.70        8.21     21.07 o 
  -1  36   3        8.07       25.36     25.36 o 
   0  36   3        6.84        5.97     34.47 o 
   1  36   3       24.75       26.87     26.87 o 
  -9   0   4       71.62       99.46     27.55 o 
  -8   0   4        3.75       13.35     23.65 o 
  -7   0   4       64.24       43.60     28.38 o 
  -6   0   4       29.16       31.38     20.44 o 
  -5   0   4      427.01      450.16     29.71 o 
  -4   0   4     3472.19     3370.75     58.27 o 
  -3   0   4     2558.70     2527.11     46.83 o 
  -2   0   4      204.47      181.74     18.55 o 
  -1   0   4     4993.39     4945.59     50.30 o 
   0   0   4     2157.47     2156.34     25.81 o 
   1   0   4      137.48      143.38     13.92 o 
   2   0   4        6.57        5.44     11.56 o 
   3   0   4     1781.46     1805.50     41.10 o 
   4   0   4       16.41       53.20     17.67 o 
   5   0   4      334.59      327.15     30.69 o 
   6   0   4       28.04        2.75     23.60 o 
   7   0   4       49.54       71.28     25.51 o 
   8   0   4       10.27        4.63     24.32 o 
  -9   1   4       12.27       65.44     24.28 o 
  -8   1   4        7.15        5.88     25.29 o 
  -7   1   4       93.10      105.38     25.36 o 
  -6   1   4        0.15        7.12     20.30 o 
  -5   1   4      217.28      254.59     24.90 o 
  -4   1   4      381.42      404.23     27.60 o 
  -3   1   4     1502.17     1752.06     41.06 o 
  -2   1   4      365.70      361.60     22.16 o 
  -1   1   4     1231.39     1058.12     28.48 o 
   0   1   4     1922.52     1892.25    128.12 o 
   1   1   4        6.36        5.44     10.55 o 
   2   1   4      665.24      661.05     26.07 o 
   3   1   4      529.32      552.83     27.21 o 
   4   1   4      317.28      281.46     25.55 o 
   5   1   4       32.80       49.07     21.15 o 
   6   1   4        7.85       13.17     20.87 o 
   7   1   4       80.40       26.64     26.31 o 
   8   1   4        6.29        6.23     23.27 o 
  -9   2   4        4.33       44.05     23.40 o 
  -8   2   4        0.21       36.15     22.79 o 
  -7   2   4        0.52       10.69     25.11 o 
  -6   2   4       22.79       15.56     22.28 o 
  -5   2   4       33.61       81.87     19.02 o 
  -4   2   4        0.40       27.80     16.13 o 
  -3   2   4     2727.81     2884.53     49.98 o 
  -2   2   4       49.05       66.42     14.12 o 
  -1   2   4     1167.48     1013.84     28.78 o 
   0   2   4      524.51      466.39     53.57 o 
   1   2   4     1080.64     1080.19     29.90 o 
   2   2   4        4.39       27.72     12.15 o 
   3   2   4       46.03       74.78     15.27 o 
   4   2   4      582.20      538.25     30.02 o 
   5   2   4      626.40      638.20     35.42 o 
   6   2   4        4.97       10.56     20.59 o 
   7   2   4        1.54       20.62     22.90 o 
   8   2   4        0.64        3.09     21.93 o 
  -9   3   4       48.15       78.40     25.63 o 
  -8   3   4        4.41        2.95     23.90 o 
  -7   3   4       48.54       30.56     23.34 o 
  -6   3   4       35.32       43.89     21.06 o 
  -5   3   4       80.99       65.34     20.22 o 
  -4   3   4       30.23       54.99     16.48 o 
  -3   3   4      304.08      340.82     24.10 o 
  -2   3   4      121.53      155.14     16.30 o 
  -1   3   4       50.82       43.89     11.76 o 
   0   3   4       68.47       68.15     18.10 o 
   1   3   4     1393.05     1378.17     31.95 o 
   2   3   4        3.80        9.80     11.36 o 
   3   3   4       92.94       88.86     17.22 o 
   4   3   4        0.03       14.51     16.58 o 
   5   3   4        3.06       34.34     20.88 o 
   6   3   4        0.33       52.75     19.67 o 
   7   3   4        6.89       19.05     24.06 o 
   8   3   4        4.65       10.82     23.24 o 
  -9   4   4        0.59       40.19     23.50 o 
  -8   4   4       87.86       86.67     24.65 o 
  -7   4   4        9.26       23.93     22.27 o 
  -6   4   4        1.84       14.29     21.61 o 
  -5   4   4        2.26       13.49     21.04 o 
  -4   4   4        9.08       50.05     16.07 o 
  -3   4   4      350.58      417.79     24.29 o 
  -2   4   4      165.12      195.75     17.51 o 
  -1   4   4     1626.85     1441.09     31.49 o 
   0   4   4     1544.58     1659.03    374.10 o 
   1   4   4       27.49       38.36     12.10 o 
   2   4   4      294.19      298.07     20.08 o 
   3   4   4      514.35      509.99     26.84 o 
   4   4   4       57.50       70.87     18.37 o 
   5   4   4        0.28       21.92     20.02 o 
   6   4   4       79.74       82.06     24.19 o 
   7   4   4        1.81       39.55     22.51 o 
   8   4   4       27.27       29.19     26.14 o 
  -9   5   4       14.25       24.15     22.19 o 
  -8   5   4        1.12       16.91     24.92 o 
  -7   5   4       26.30       13.15     24.50 o 
  -6   5   4       44.54       42.75     21.81 o 
  -5   5   4       12.35       54.44     18.45 o 
  -4   5   4       45.96       74.32     19.13 o 
  -3   5   4      520.01      505.89     26.12 o 
  -2   5   4      157.51      125.07     17.09 o 
  -1   5   4     1593.80     1786.62     35.08 o 
   0   5   4      284.63      441.23    117.49 o 
   1   5   4      498.71      464.77     21.73 o 
   2   5   4       52.85       67.90     15.33 o 
   3   5   4      279.87      308.69     23.18 o 
   4   5   4       58.03       78.86     19.32 o 
   5   5   4      429.92      356.35     28.36 o 
   6   5   4       36.97       57.29     23.15 o 
   7   5   4       40.91       24.99     24.34 o 
   8   5   4        6.78        0.00     22.22 o 
  -9   6   4        4.13       16.77     22.69 o 
  -8   6   4        1.93       50.31     23.23 o 
  -7   6   4       37.81       23.76     26.03 o 
  -6   6   4       91.39      103.61     24.91 o 
  -5   6   4      160.06      164.52     22.82 o 
  -4   6   4      140.04      125.92     20.32 o 
  -3   6   4     1650.78     1608.01     41.56 o 
  -2   6   4     1840.62     1840.38     37.40 o 
  -1   6   4     1203.02     1204.77     34.50 o 
   0   6   4       78.22      101.33      9.76 o 
   1   6   4     5020.14     5018.70     59.78 o 
   2   6   4     1646.43     1661.66     41.22 o 
   3   6   4      524.76      538.92     26.86 o 
   4   6   4        9.89        4.03     16.99 o 
   5   6   4       23.91       76.63     21.15 o 
   6   6   4       90.40      109.97     23.14 o 
   7   6   4        0.47        8.78     23.14 o 
   8   6   4        0.09        4.58     23.23 o 
  -9   7   4        9.12       11.13     23.41 o 
  -8   7   4       24.40       65.27     23.32 o 
  -7   7   4       13.95       15.76     24.78 o 
  -6   7   4      128.65       88.52     26.61 o 
  -5   7   4       35.14       54.27     18.09 o 
  -4   7   4      205.70      222.94     21.66 o 
  -3   7   4      300.61      283.62     22.68 o 
  -2   7   4      357.13      364.86     22.82 o 
  -1   7   4       66.16       88.42     13.40 o 
   0   7   4     2888.01     2769.85    138.20 o 
   1   7   4      226.13      231.76     17.75 o 
   2   7   4     1814.38     1830.64     43.09 o 
   3   7   4      519.36      488.25     27.76 o 
   4   7   4      110.45      131.94     20.43 o 
   5   7   4       74.13       34.80     22.10 o 
   6   7   4       21.38       52.90     23.67 o 
   7   7   4       16.32        7.47     24.82 o 
   8   7   4        0.06        4.55     25.06 o 
  -9   8   4       13.94       19.10     23.32 o 
  -8   8   4        6.23        2.74     23.97 o 
  -7   8   4       22.30       21.00     21.80 o 
  -6   8   4      279.26      259.46     27.42 o 
  -5   8   4        0.19       31.22     18.69 o 
  -4   8   4      686.00      596.15     29.84 o 
  -3   8   4        3.82        9.98     13.97 o 
  -2   8   4      454.58      452.40     24.25 o 
  -1   8   4     2176.78     2434.54     42.80 o 
   0   8   4     3708.10     3767.63    167.35 o 
   1   8   4       94.78       61.26     15.37 o 
   2   8   4      104.40      143.96     17.25 o 
   3   8   4        9.75       38.66     15.32 o 
   4   8   4      203.05      211.35     23.41 o 
   5   8   4       14.48       18.35     21.66 o 
   6   8   4       45.45       57.50     23.51 o 
   7   8   4       25.75       67.10     25.38 o 
   8   8   4        0.06       19.94     22.20 o 
  -9   9   4        9.84       17.61     22.23 o 
  -8   9   4       21.58        6.83     24.45 o 
  -7   9   4       17.24        7.86     23.90 o 
  -6   9   4      292.20      274.56     30.23 o 
  -5   9   4       60.19       54.35     23.67 o 
  -4   9   4       53.88       65.60     21.93 o 
  -3   9   4       27.68       15.12     15.48 o 
  -2   9   4       55.60       53.22     14.98 o 
  -1   9   4      778.77      762.71     27.48 o 
   0   9   4        1.45       19.48     13.52 o 
   1   9   4       76.61       60.44     14.70 o 
   2   9   4      910.22      879.18     32.17 o 
   3   9   4        6.96       15.97     15.97 o 
   4   9   4       10.62       24.99     18.75 o 
   5   9   4       54.65       68.27     21.59 o 
   6   9   4        8.50       19.47     23.71 o 
   7   9   4       50.93       30.05     26.89 o 
   8   9   4        0.32       13.75     23.01 o 
  -8  10   4        1.04       19.15     24.33 o 
  -7  10   4       15.82        1.40     24.56 o 
  -6  10   4       55.40       48.80     23.82 o 
  -5  10   4        4.86        4.35     22.48 o 
  -4  10   4       48.36       33.41     21.26 o 
  -3  10   4      197.96      223.13     20.57 o 
  -2  10   4      147.78      148.70     19.13 o 
  -1  10   4       77.56       69.58     15.14 o 
   0  10   4      388.92      374.55     15.52 o 
   1  10   4        2.69        1.60     12.80 o 
   2  10   4      244.71      250.53     22.28 o 
   3  10   4       19.14       16.61     15.71 o 
   4  10   4      137.05      103.80     21.19 o 
   5  10   4        0.27        7.57     20.79 o 
   6  10   4       85.66       84.56     26.94 o 
   7  10   4        1.75       16.70     24.27 o 
   8  10   4       25.34       12.25     25.60 o 
  -8  11   4       17.69       10.85     24.33 o 
  -7  11   4        3.50        9.21     23.95 o 
  -6  11   4       60.20       45.42     24.12 o 
  -5  11   4      752.97      769.94     36.89 o 
  -4  11   4        0.73        6.03     17.75 o 
  -3  11   4       32.12       52.09     16.71 o 
  -2  11   4     1460.36     1616.79     41.14 o 
  -1  11   4      613.82      660.78     27.31 o 
   0  11   4     1096.34     1078.35     27.87 o 
   1  11   4      208.02      199.71     19.79 o 
   2  11   4      770.12      714.78     31.05 o 
   3  11   4       87.95      106.61     20.53 o 
   4  11   4       38.12       32.14     20.42 o 
   5  11   4       54.24       72.54     23.53 o 
   6  11   4        8.47        1.35     23.57 o 
   7  11   4       18.57       53.38     24.96 o 
   8  11   4       32.09       15.44     27.29 o 
  -8  12   4        8.12       16.20     21.20 o 
  -7  12   4        2.86       29.11     24.87 o 
  -6  12   4       46.67       49.62     23.26 o 
  -5  12   4      190.01      196.33     29.59 o 
  -4  12   4       24.33       27.54     18.90 o 
  -3  12   4      200.21      206.65     21.58 o 
  -2  12   4       10.95       14.68     16.61 o 
  -1  12   4      130.08      130.70     15.84 o 
   0  12   4       96.55       77.79     12.87 o 
   1  12   4      983.87     1020.62     34.85 o 
   2  12   4      462.01      500.17     27.36 o 
   3  12   4      129.13      110.06     21.53 o 
   4  12   4      165.18      184.97     24.33 o 
   5  12   4      347.93      314.87     32.66 o 
   6  12   4       31.77       45.09     21.70 o 
   7  12   4        9.05        4.68     24.21 o 
  -8  13   4        0.00       36.32     23.20 o 
  -7  13   4      291.63      271.80     31.13 o 
  -6  13   4        6.42       31.33     23.21 o 
  -5  13   4      789.19      725.48     38.97 o 
  -4  13   4      137.27      116.77     22.48 o 
  -3  13   4      480.84      533.38     29.25 o 
  -2  13   4       19.59       12.73     15.36 o 
  -1  13   4        0.28       16.01     13.23 o 
   0  13   4       10.00        1.59     10.83 o 
   1  13   4      492.57      468.79     26.30 o 
   2  13   4       24.17       12.36     17.27 o 
   3  13   4       86.07       93.27     21.62 o 
   4  13   4        9.90       22.97     20.96 o 
   5  13   4        6.87       43.23     20.81 o 
   6  13   4       21.83       38.44     24.89 o 
   7  13   4       13.03        3.10     24.23 o 
  -8  14   4       40.71       57.60     22.36 o 
  -7  14   4       28.22       69.24     24.51 o 
  -6  14   4       12.20       17.68     23.80 o 
  -5  14   4      595.40      536.38     37.35 o 
  -4  14   4        6.68        3.14     19.21 o 
  -3  14   4       53.20       57.59     18.95 o 
  -2  14   4      339.21      388.88     24.40 o 
  -1  14   4       99.28       65.80     17.58 o 
   0  14   4       12.48       27.12     11.79 o 
   1  14   4       36.53       49.24     16.66 o 
   2  14   4      182.73      223.96     21.48 o 
   3  14   4      371.22      423.03     30.69 o 
   4  14   4        0.03       16.27     20.47 o 
   5  14   4       50.97       71.96     26.18 o 
   6  14   4       30.07       25.51     26.19 o 
   7  14   4        7.27       15.59     24.06 o 
  -8  15   4        2.43       21.79     21.79 o 
  -7  15   4        4.85       12.08     23.87 o 
  -6  15   4        1.40       11.62     20.69 o 
  -5  15   4      371.15      350.02     34.39 o 
  -4  15   4        4.16       15.29     19.64 o 
  -3  15   4      428.99      429.95     29.04 o 
  -2  15   4      201.47      187.34     21.95 o 
  -1  15   4      216.30      180.64     20.54 o 
   0  15   4       73.37       58.45     25.34 o 
   1  15   4     1253.91     1320.31     40.82 o 
   2  15   4      188.26      193.16     23.70 o 
   3  15   4        0.43       13.80     20.97 o 
   4  15   4        8.64       70.28     22.69 o 
   5  15   4      186.17      146.92     29.56 o 
   6  15   4       30.57       33.51     26.61 o 
   7  15   4       13.86        6.27     24.78 o 
  -8  16   4        4.50        1.37     22.81 o 
  -7  16   4       36.30       52.31     22.22 o 
  -6  16   4       13.71       16.86     22.37 o 
  -5  16   4       18.84       38.99     23.93 o 
  -4  16   4       16.60       12.27     23.33 o 
  -3  16   4       44.72       24.59     21.62 o 
  -2  16   4      112.27      110.41     20.69 o 
  -1  16   4       30.67       20.17     20.17 o 
   0  16   4      408.53      361.27     23.11 o 
   1  16   4        0.35        1.97     17.00 o 
   2  16   4      398.56      440.08     29.32 o 
   3  16   4      251.46      241.68     28.35 o 
   4  16   4       70.81       51.24     33.49 o 
   5  16   4       60.36       40.35     24.71 o 
   6  16   4        9.35       10.72     25.47 o 
   7  16   4       43.11        3.18     28.00 o 
  -8  17   4        4.86       15.84     20.95 o 
  -7  17   4       20.90        4.10     23.27 o 
  -6  17   4       38.64       40.65     22.12 o 
  -5  17   4      161.36      190.95     26.57 o 
  -4  17   4      132.14      146.97     23.89 o 
  -3  17   4       40.65        1.04     21.73 o 
  -2  17   4       73.84       66.66     19.79 o 
  -1  17   4      768.90      763.04     33.18 o 
   0  17   4       46.27       31.83     15.99 o 
   1  17   4       10.45       18.03     18.75 o 
   2  17   4      436.05      416.09     32.92 o 
   3  17   4       40.74       82.53     23.35 o 
   4  17   4      810.84      848.46     46.40 o 
   5  17   4        0.00        8.86     26.57 o 
   6  17   4       26.34       15.64     28.61 o 
   7  17   4        0.14       20.77     23.76 o 
  -8  18   4        1.92       21.76     21.76 o 
  -7  18   4        1.97       44.63     23.71 o 
  -6  18   4       15.55       21.24     24.15 o 
  -5  18   4      197.59      216.14     28.65 o 
  -4  18   4       88.16       97.73     25.29 o 
  -3  18   4      224.32      259.19     28.40 o 
  -2  18   4      305.62      298.92     25.46 o 
  -1  18   4       29.72       24.44     24.44 o 
   0  18   4        8.01       50.65    114.28 o 
   1  18   4      211.13      187.26     24.74 o 
   2  18   4       47.99       53.13     22.85 o 
   3  18   4       10.71        6.22     27.86 o 
   4  18   4       96.26       49.69     34.40 o 
   5  18   4       33.64       82.45     25.72 o 
   6  18   4       28.32       14.17     26.70 o 
   7  18   4       11.27       44.76     27.38 o 
  -7  19   4      127.99       66.38     26.52 o 
  -6  19   4      115.56      146.37     23.23 o 
  -5  19   4      179.55      171.22     29.35 o 
  -4  19   4       52.28       36.32     22.91 o 
  -3  19   4      425.80      395.52     30.67 o 
  -2  19   4      122.59      129.67     22.45 o 
  -1  19   4        0.02       24.02     24.02 o 
   0  19   4      602.50      624.70     25.76 o 
   1  19   4      360.37      339.69     30.84 o 
   2  19   4      721.75      706.92     35.56 o 
   3  19   4      909.38      908.65     46.15 o 
   4  19   4     1107.50     1125.07     52.11 o 
   5  19   4       17.87       10.67     27.44 o 
   6  19   4       76.60       83.24     29.16 o 
   7  19   4      106.68      100.81     30.23 o 
  -7  20   4       24.26       28.53     23.33 o 
  -6  20   4        0.05       23.65     23.65 o 
  -5  20   4      135.18      142.79     30.65 o 
  -4  20   4       79.73       94.14     24.59 o 
  -3  20   4        0.34       13.88     20.40 o 
  -2  20   4      140.02      127.76     22.87 o 
  -1  20   4      535.56      591.04     31.87 o 
   0  20   4      657.45      716.96     28.04 o 
   1  20   4       92.09      105.99     23.81 o 
   2  20   4       24.29        6.09     24.77 o 
   3  20   4      997.37      996.12     50.01 o 
   4  20   4       46.38       28.90     32.86 o 
   5  20   4      140.21      103.82     30.45 o 
   6  20   4        0.00       17.66     28.59 o 
  -7  21   4       33.30       17.59     23.07 o 
  -6  21   4        0.03        2.80     21.35 o 
  -5  21   4      493.94      534.62     37.14 o 
  -4  21   4       38.28       21.53     26.54 o 
  -3  21   4       81.87      114.60     21.97 o 
  -2  21   4       15.93       14.71     19.67 o 
  -1  21   4     1112.08     1091.69     45.92 o 
   0  21   4        2.59       90.71    101.08 o 
   1  21   4       93.45       84.26     23.30 o 
   2  21   4      450.48      421.71     34.90 o 
   3  21   4      199.17      182.49     37.18 o 
   4  21   4      100.91       83.72     29.86 o 
   5  21   4       61.55      111.39     28.71 o 
   6  21   4       29.45       17.84     27.16 o 
  -7  22   4       60.53      111.05     23.15 o 
  -6  22   4       42.30       89.66     24.58 o 
  -5  22   4       89.47       51.44     27.69 o 
  -4  22   4        7.17       44.12     23.14 o 
  -3  22   4      152.26      191.57     26.01 o 
  -2  22   4        5.71       21.76     21.76 o 
  -1  22   4        1.99       39.84     39.84 o 
   0  22   4        6.32       35.07     50.82 o 
   1  22   4       15.51        9.55     32.14 o 
   2  22   4        1.30       25.23     25.23 o 
   3  22   4      191.50      237.75     32.16 o 
   4  22   4        9.61       68.80     27.90 o 
   5  22   4        0.15       15.81     25.90 o 
   6  22   4        4.16       29.24     29.24 o 
  -7  23   4       95.96       89.04     23.66 o 
  -6  23   4        0.20       24.81     24.81 o 
  -5  23   4        7.27       33.00     26.03 o 
  -4  23   4      109.32      125.89     26.78 o 
  -3  23   4      116.36       83.15     27.26 o 
  -2  23   4       26.86       45.68     19.38 o 
  -1  23   4      223.98      152.35     33.95 o 
   0  23   4      138.48      125.73     17.10 o 
   1  23   4     1357.15     1555.46     52.46 o 
   2  23   4        8.41       16.92     22.84 o 
   3  23   4        4.74       24.02     25.60 o 
   4  23   4       96.44       68.28     29.91 o 
   5  23   4       87.50      111.95     29.72 o 
   6  23   4       40.10       35.80     24.17 o 
  -6  24   4       77.71       66.94     24.11 o 
  -5  24   4      108.42      121.05     28.63 o 
  -4  24   4       85.64       48.63     31.56 o 
  -3  24   4      237.57      294.79     27.96 o 
  -2  24   4        0.03       22.86     22.86 o 
  -1  24   4      472.52      422.68     42.32 o 
   0  24   4       12.17       17.71     17.71 o 
   1  24   4       27.66       39.94     39.94 o 
   2  24   4       33.17       29.42     24.60 o 
   3  24   4       64.67       20.03     26.59 o 
   4  24   4       13.40       28.18     28.18 o 
   5  24   4       64.03       49.93     26.17 o 
   6  24   4       53.53       87.47     25.14 o 
  -6  25   4        1.62       20.95     24.06 o 
  -5  25   4      285.25      289.80     34.49 o 
  -4  25   4        5.45       24.72     26.14 o 
  -3  25   4       22.50       25.14     22.68 o 
  -2  25   4       81.29       63.64     26.38 o 
  -1  25   4      293.46      326.68     33.06 o 
   0  25   4       39.11       81.86     81.86 o 
   1  25   4      306.07      334.09     31.69 o 
   2  25   4       62.25       24.55     25.74 o 
   3  25   4        9.67       10.18     24.76 o 
   4  25   4        3.62       15.47     24.43 o 
   5  25   4       25.49        6.46     30.72 o 
  -6  26   4        9.56        6.97     23.13 o 
  -5  26   4        0.11       25.84     25.84 o 
  -4  26   4        3.43       25.05     25.05 o 
  -3  26   4       29.04       31.01     25.54 o 
  -2  26   4       69.65       74.28     28.78 o 
  -1  26   4        6.58       25.44     32.11 o 
   0  26   4      912.28      908.31     32.22 o 
   1  26   4        3.84       30.51     30.51 o 
   2  26   4       20.62       20.78     24.61 o 
   3  26   4        2.25        7.31     24.24 o 
   4  26   4       65.53       74.95     25.15 o 
   5  26   4        3.80        6.43     27.85 o 
  -6  27   4        4.30        4.20     23.31 o 
  -5  27   4        7.33        2.84     24.91 o 
  -4  27   4       76.57      120.02     29.40 o 
  -3  27   4        1.63       23.35     23.35 o 
  -2  27   4      221.86      201.58     40.60 o 
  -1  27   4       56.93       50.84     24.70 o 
   0  27   4       74.21       10.89    236.03 o 
   1  27   4       23.52        4.05     25.26 o 
   2  27   4       59.10       55.03     26.70 o 
   3  27   4        3.87        8.92     21.56 o 
   4  27   4        9.95        4.73     26.51 o 
   5  27   4        0.41       32.00     24.58 o 
  -5  28   4       20.35       12.86     25.31 o 
  -4  28   4       29.06       24.23     23.34 o 
  -3  28   4        1.56        4.17     23.79 o 
  -2  28   4      512.05      535.18     41.07 o 
  -1  28   4        0.73       25.34     25.34 o 
   0  28   4        0.50       17.40     17.40 o 
   1  28   4       88.70       73.84     25.99 o 
   2  28   4        9.08       21.46     23.53 o 
   3  28   4        8.70       45.12     24.45 o 
   4  28   4        1.47        6.27     29.20 o 
   5  28   4        5.33        1.57     22.97 o 
  -5  29   4       79.02      113.93     23.70 o 
  -4  29   4       14.48       31.53     21.55 o 
  -3  29   4       16.65       16.88     26.22 o 
  -2  29   4       41.52       32.95     32.95 o 
  -1  29   4       32.27       23.25     23.25 o 
   0  29   4        8.38       36.64     36.64 o 
   1  29   4        2.51       26.76     26.76 o 
   2  29   4       59.98       44.71     26.15 o 
   3  29   4        0.63       24.17     24.17 o 
   4  29   4       39.03       68.47     25.38 o 
  -5  30   4        9.91       12.78     25.55 o 
  -4  30   4        0.35        8.55     22.84 o 
  -3  30   4       80.01      122.08     24.62 o 
  -2  30   4        0.21       25.69     25.69 o 
  -1  30   4       13.56       12.32     23.13 o 
   0  30   4      167.01      184.81     21.05 o 
   1  30   4        1.56       25.44     25.44 o 
   2  30   4       39.55       33.32     25.37 o 
   3  30   4        5.32       40.64     20.69 o 
   4  30   4       65.43       77.14     25.52 o 
  -4  31   4       19.93        2.84     23.67 o 
  -3  31   4        5.28        9.94     24.85 o 
  -2  31   4       29.92        6.97     25.82 o 
  -1  31   4        3.34       12.41     24.08 o 
   0  31   4       23.60       28.41     28.41 o 
   1  31   4      149.74      211.07     29.17 o 
   2  31   4        1.00       18.86     23.05 o 
   3  31   4       13.08       29.86     21.18 o 
  -4  32   4        8.69        4.28     24.56 o 
  -3  32   4       89.04       78.21     25.21 o 
  -2  32   4       19.75       23.58     23.58 o 
  -1  32   4       71.32       52.72     23.61 o 
   0  32   4        9.82        4.44     18.02 o 
   1  32   4        1.64       29.01     29.01 o 
   2  32   4        4.33       24.56     24.56 o 
   3  32   4       14.84       17.84     22.60 o 
  -3  33   4        0.09       18.42     24.47 o 
  -2  33   4        7.46       11.22     22.97 o 
  -1  33   4        0.62       15.27     23.59 o 
   0  33   4        0.02        4.10     14.84 o 
   1  33   4       10.74       11.24     19.92 o 
   2  33   4        1.21       23.00     21.80 o 
  -3  34   4       10.29       33.57     21.62 o 
  -2  34   4        3.02       28.63     28.63 o 
  -1  34   4        5.27       34.54     20.15 o 
   0  34   4        3.70       16.22     16.22 o 
   1  34   4        0.01       19.59     19.59 o 
   2  34   4        0.10       28.32     21.17 o 
  -2  35   4       89.48      101.93     24.59 o 
  -1  35   4        2.11        4.12     19.75 o 
   0  35   4        5.36        3.24     15.18 o 
   1  35   4        2.29        5.45     20.15 o 
  -9   1   5        0.05       14.67     22.87 o 
  -8   1   5        0.11       38.16     23.72 o 
  -7   1   5        0.04       13.87     23.60 o 
  -6   1   5        0.43        7.61     22.16 o 
  -5   1   5       55.49       49.30     22.15 o 
  -4   1   5      186.69      209.81     23.83 o 
  -3   1   5      369.43      364.14     25.98 o 
  -2   1   5      151.68      127.30     19.12 o 
  -1   1   5      173.24      143.75     16.59 o 
   0   1   5        0.08        4.59     16.97 o 
   1   1   5       39.36       51.39     13.59 o 
   2   1   5     1960.96     2144.35     45.68 o 
   3   1   5       15.93       31.94     16.14 o 
   4   1   5       79.30      114.28     20.97 o 
   5   1   5        2.35        3.63     18.95 o 
   6   1   5        0.94        3.98     22.10 o 
   7   1   5       30.15       43.54     21.62 o 
  -9   2   5        0.19        8.71     23.26 o 
  -8   2   5        0.13        5.83     24.85 o 
  -7   2   5       14.13       21.85     24.93 o 
  -6   2   5       54.82       32.42     24.18 o 
  -5   2   5        0.09       30.24     20.27 o 
  -4   2   5       64.77       51.47     20.65 o 
  -3   2   5      325.82      346.88     26.59 o 
  -2   2   5      330.65      344.93     22.93 o 
  -1   2   5     1308.66     1191.07     35.89 o 
   0   2   5      315.80      330.69     25.11 o 
   1   2   5      758.71      746.64     29.77 o 
   2   2   5      340.43      387.53     23.96 o 
   3   2   5       88.75       94.84     18.11 o 
   4   2   5       60.78       64.69     19.89 o 
   5   2   5       22.98       16.97     20.58 o 
   6   2   5       58.44       35.01     22.81 o 
   7   2   5       22.47       23.11     22.82 o 
  -9   3   5        0.18       11.36     22.21 o 
  -8   3   5        0.22       24.91     24.91 o 
  -7   3   5        7.16       32.50     21.57 o 
  -6   3   5      149.07      135.16     22.61 o 
  -5   3   5      627.94      629.12     34.16 o 
  -4   3   5       86.58       97.31     19.31 o 
  -3   3   5      234.71      269.69     22.75 o 
  -2   3   5     2668.98     2706.36     50.33 o 
  -1   3   5     1042.65      949.91     31.55 o 
   0   3   5      256.16      275.24     36.84 o 
   1   3   5      643.69      619.01     27.64 o 
   2   3   5      517.44      540.51     28.16 o 
   3   3   5      502.86      543.36     29.26 o 
   4   3   5     1195.06     1162.87     43.59 o 
   5   3   5       12.53       31.65     21.43 o 
   6   3   5        8.93        1.42     22.44 o 
   7   3   5       18.77       11.57     22.70 o 
  -8   4   5       28.17        2.90     25.09 o 
  -7   4   5        0.25       13.51     22.09 o 
  -6   4   5       31.92       51.90     23.26 o 
  -5   4   5       90.42       82.95     23.78 o 
  -4   4   5       41.94       45.78     18.31 o 
  -3   4   5     1381.56     1342.32     42.05 o 
  -2   4   5      959.15      823.00     32.92 o 
  -1   4   5      293.41      242.62     19.29 o 
   0   4   5      937.50     1064.82    156.52 o 
   1   4   5      274.80      231.68     20.55 o 
   2   4   5       79.50      100.11     17.28 o 
   3   4   5      709.58      752.32     35.39 o 
   4   4   5      150.16      162.42     25.65 o 
   5   4   5      197.79      271.77     25.93 o 
   6   4   5        2.57       13.58     22.25 o 
   7   4   5        6.75       10.07     21.60 o 
  -8   5   5       58.64       57.32     24.39 o 
  -7   5   5       17.75        1.41     22.42 o 
  -6   5   5       19.02       35.75     21.39 o 
  -5   5   5       47.13       11.21     22.59 o 
  -4   5   5        3.87        1.09     18.03 o 
  -3   5   5      611.58      619.67     31.01 o 
  -2   5   5      242.02      244.21     21.28 o 
  -1   5   5        7.43       14.49     12.54 o 
   0   5   5       82.61      101.83     29.05 o 
   1   5   5      721.58      634.27     29.93 o 
   2   5   5     1145.08     1203.78     39.24 o 
   3   5   5     1027.69     1040.07     39.88 o 
   4   5   5      172.14      138.17     24.10 o 
   5   5   5      320.51      278.30     30.01 o 
   6   5   5        0.00        9.47     21.47 o 
   7   5   5        3.46        0.00     21.22 o 
  -8   6   5       10.46       23.55     24.53 o 
  -7   6   5       18.71       19.40      5.62 o 
  -6   6   5       86.93       65.39     26.16 o 
  -5   6   5       94.93      106.16     21.76 o 
  -4   6   5        1.84       13.38     17.54 o 
  -3   6   5      413.45      404.07     27.56 o 
  -2   6   5     1270.29     1223.79     37.85 o 
  -1   6   5      598.19      644.98     27.91 o 
   0   6   5       48.68       38.90     10.76 o 
   1   6   5       63.52       60.87     16.11 o 
   2   6   5        3.36        3.42      1.04 o 
   3   6   5      253.86      301.72     25.40 o 
   4   6   5        5.10       10.16     19.97 o 
   5   6   5      167.17      169.93     25.46 o 
   6   6   5       25.04       20.68     24.31 o 
   7   6   5       56.61       46.36     26.80 o 
  -8   7   5       13.56        1.37     23.69 o 
  -7   7   5        7.00       22.46     21.70 o 
  -6   7   5      195.64      161.91     29.36 o 
  -5   7   5        7.87       15.90     21.43 o 
  -4   7   5      223.87      206.08     26.02 o 
  -3   7   5      297.98      375.37     27.47 o 
  -2   7   5      521.08      605.12     28.81 o 
  -1   7   5      397.28      455.80     25.60 o 
   0   7   5       55.26       53.00     10.75 o 
   1   7   5      931.89      905.56     33.10 o 
   2   7   5      355.20      372.02     24.67 o 
   3   7   5       14.58        1.06     17.96 o 
   4   7   5       73.94      115.51     22.90 o 
   5   7   5       18.45       53.66     21.23 o 
   6   7   5      340.33      295.32     33.02 o 
   7   7   5        4.33       14.58     21.80 o 
  -8   8   5        0.02       10.82     22.59 o 
  -7   8   5       31.43       42.21     25.03 o 
  -6   8   5        4.62       14.79     22.26 o 
  -5   8   5      211.03      205.80     26.78 o 
  -4   8   5        2.50        2.14     19.78 o 
  -3   8   5      612.14      684.77     33.18 o 
  -2   8   5     1117.93     1308.48     39.52 o 
  -1   8   5     4447.66     4440.14     68.51 o 
   0   8   5      180.97      157.33     12.87 o 
   1   8   5      854.76      926.96     34.14 o 
   2   8   5       16.53        6.70     17.57 o 
   3   8   5       46.78       34.02     21.49 o 
   4   8   5      207.60      227.77     25.85 o 
   5   8   5        1.25       38.96     20.82 o 
   6   8   5       14.61       39.22     26.57 o 
   7   8   5       11.23       11.65     24.61 o 
  -8   9   5        9.72        5.31     21.91 o 
  -7   9   5      111.50      110.35     27.36 o 
  -6   9   5       72.74       67.12     25.27 o 
  -5   9   5      234.96      220.11     27.60 o 
  -4   9   5        3.77       14.85     20.15 o 
  -3   9   5      156.19      183.05     21.47 o 
  -2   9   5      234.89      288.54     23.40 o 
  -1   9   5     1388.66     1454.64     41.49 o 
   0   9   5      964.08      972.32     28.87 o 
   1   9   5       21.79       43.32     15.23 o 
   2   9   5       37.63       46.46     17.13 o 
   3   9   5      503.54      526.08     29.39 o 
   4   9   5      199.19      208.71     26.02 o 
   5   9   5      123.50      106.96     27.33 o 
   6   9   5       10.26       17.10     23.59 o 
   7   9   5        7.18        8.89     23.37 o 
  -8  10   5        2.89        9.38     22.27 o 
  -7  10   5        6.14        3.97     22.88 o 
  -6  10   5       18.84       37.44     21.68 o 
  -5  10   5        0.10       31.44     22.99 o 
  -4  10   5      600.16      653.72     35.44 o 
  -3  10   5      305.96      330.32     25.94 o 
  -2  10   5       51.70       46.46     17.66 o 
  -1  10   5      200.29      179.01     21.01 o 
   0  10   5      112.54      123.92     19.42 o 
   1  10   5      575.53      607.71     28.53 o 
   2  10   5       61.79       97.35     17.75 o 
   3  10   5        8.69       27.94     17.60 o 
   4  10   5      444.16      419.42     32.73 o 
   5  10   5        4.32       36.25     23.04 o 
   6  10   5       93.30       54.64     25.50 o 
   7  10   5       12.79       20.69     22.13 o 
  -8  11   5       52.04        1.27     24.90 o 
  -7  11   5        3.71       18.36     25.45 o 
  -6  11   5        0.53        2.52     22.71 o 
  -5  11   5       17.31       30.52     21.14 o 
  -4  11   5      282.80      235.39     29.10 o 
  -3  11   5        0.38        1.95     18.72 o 
  -2  11   5     1153.28     1279.87     42.27 o 
  -1  11   5       80.88       75.90     17.65 o 
   0  11   5        0.26        1.43     10.86 o 
   1  11   5      375.12      376.57     24.77 o 
   2  11   5        0.30        2.03     15.06 o 
   3  11   5       24.75       22.98     19.15 o 
   4  11   5        1.28       25.26     21.33 o 
   5  11   5       49.41       97.21     23.96 o 
   6  11   5       34.78       18.85     24.70 o 
   7  11   5        0.17        1.42     21.16 o 
  -8  12   5        0.80        3.88     23.27 o 
  -7  12   5        7.69       14.39     24.21 o 
  -6  12   5       10.79       16.39     25.13 o 
  -5  12   5      107.30      110.63     23.12 o 
  -4  12   5      206.25      217.13     25.09 o 
  -3  12   5       95.82       92.21     21.25 o 
  -2  12   5      688.46      711.25     36.01 o 
  -1  12   5      176.66      160.93     18.18 o 
   0  12   5     1239.41     1141.45     27.80 o 
   1  12   5      360.83      360.43     27.16 o 
   2  12   5        2.79       13.99     16.57 o 
   3  12   5       94.65      107.48     21.79 o 
   4  12   5      229.75      179.61     27.85 o 
   5  12   5      214.31      215.14     29.64 o 
   6  12   5       28.01       16.13     23.87 o 
   7  12   5        7.21        9.04     23.72 o 
  -8  13   5       40.52       32.45     20.70 o 
  -7  13   5      195.97      117.81     28.19 o 
  -6  13   5       20.63       19.13     26.55 o 
  -5  13   5       39.02       37.28     23.43 o 
  -4  13   5       57.59       69.59     23.20 o 
  -3  13   5      559.84      674.71     34.95 o 
  -2  13   5      231.70      209.11     26.47 o 
  -1  13   5        3.66       15.00     14.10 o 
   0  13   5        6.17        6.05     17.73 o 
   1  13   5      153.86      151.38     21.88 o 
   2  13   5       44.72       27.66     18.26 o 
   3  13   5      131.66      140.63     24.97 o 
   4  13   5      341.03      296.29     31.69 o 
   5  13   5       88.97       69.75     24.90 o 
   6  13   5       10.82       13.42     25.71 o 
   7  13   5        5.77       37.68     22.14 o 
  -8  14   5        0.88       23.47     23.47 o 
  -7  14   5       14.48        7.86     23.33 o 
  -6  14   5       50.33       33.27     24.72 o 
  -5  14   5        0.01        1.31     22.08 o 
  -4  14   5      144.88       82.26     29.87 o 
  -3  14   5      579.34      635.65     34.78 o 
  -2  14   5        2.76       21.86     16.09 o 
  -1  14   5       86.17       80.51     19.37 o 
   0  14   5      485.86      441.87     21.56 o 
   1  14   5       82.02       62.90     19.32 o 
   2  14   5      141.05      142.25     22.14 o 
   3  14   5       70.13       64.71     23.54 o 
   4  14   5       29.74       79.78     24.92 o 
   5  14   5      103.17      113.03     27.78 o 
   6  14   5        3.54       34.73     24.52 o 
   7  14   5        0.39       25.68     21.23 o 
  -8  15   5        5.44       28.08     19.42 o 
  -7  15   5        3.72       24.97     20.90 o 
  -6  15   5       50.85       59.39     22.91 o 
  -5  15   5       89.13       90.27     24.80 o 
  -4  15   5      872.71      952.11     41.69 o 
  -3  15   5        1.84        6.57     21.98 o 
  -2  15   5        3.63       19.01     19.01 o 
  -1  15   5       21.87       20.58     20.58 o 
   0  15   5       13.45        8.28     12.19 o 
   1  15   5       72.50       69.17     18.02 o 
   2  15   5      373.72      416.40     30.04 o 
   3  15   5      608.04      624.14     36.58 o 
   4  15   5        1.40       16.67     24.38 o 
   5  15   5        0.07       33.86     23.99 o 
   6  15   5      107.48       85.66     30.01 o 
   7  15   5       17.27        6.04     24.15 o 
  -8  16   5       10.11        7.64     21.00 o 
  -7  16   5       20.35        4.00     23.07 o 
  -6  16   5      114.22       57.29     28.86 o 
  -5  16   5       90.67       95.36     26.65 o 
  -4  16   5        4.43       19.01     24.39 o 
  -3  16   5     1173.63     1263.73     46.33 o 
  -2  16   5      243.83      251.81     26.26 o 
  -1  16   5      704.80      702.15     32.47 o 
   0  16   5        0.36        0.47     11.63 o 
   1  16   5        5.51       22.33     17.07 o 
   2  16   5       25.24       36.04     24.28 o 
   3  16   5      308.59      314.08     33.39 o 
   4  16   5       35.58       19.85     25.22 o 
   5  16   5        0.50       38.99     22.21 o 
   6  16   5       40.79       43.29     27.00 o 
  -7  17   5        7.07       20.28     20.28 o 
  -6  17   5       21.56       32.73     22.90 o 
  -5  17   5      471.09      412.21     34.33 o 
  -4  17   5       45.02       49.59     25.05 o 
  -3  17   5      364.50      384.54     34.25 o 
  -2  17   5      186.16      129.79     24.43 o 
  -1  17   5       36.87       22.22     22.22 o 
   0  17   5        0.26        2.22     12.32 o 
   1  17   5        3.47       18.28     18.82 o 
   2  17   5      635.41      599.24     36.47 o 
   3  17   5      833.62      793.38     43.51 o 
   4  17   5        9.69       23.16     24.23 o 
   5  17   5        0.02       25.95     22.58 o 
   6  17   5        2.48        9.37     25.04 o 
  -7  18   5        5.43       37.95     19.48 o 
  -6  18   5       19.78       10.56     23.43 o 
  -5  18   5       33.22       95.55     25.77 o 
  -4  18   5      392.91      447.45     32.78 o 
  -3  18   5      454.47      509.41     37.46 o 
  -2  18   5        3.40       13.46     20.54 o 
  -1  18   5      517.19      510.16     33.13 o 
   0  18   5        8.16       28.04     28.04 o 
   1  18   5        0.01        8.29     19.80 o 
   2  18   5       23.28       38.10     24.07 o 
   3  18   5       19.65        2.73     26.73 o 
   4  18   5       38.16        1.41     24.96 o 
   5  18   5      131.50      128.20     31.42 o 
   6  18   5       60.65       73.77     24.28 o 
  -7  19   5        0.68        0.00     20.69 o 
  -6  19   5        1.33       21.20     23.48 o 
  -5  19   5      162.96      168.79     28.42 o 
  -4  19   5        1.44        1.39      0.43 o 
  -3  19   5      834.93      844.74     43.62 o 
  -2  19   5        3.48       20.76     20.25 o 
  -1  19   5       62.88       69.40     25.34 o 
   0  19   5      215.96      194.02     19.48 o 
   1  19   5      194.12      149.23     26.13 o 
   2  19   5       41.89       40.37     24.63 o 
   3  19   5      223.56      249.28     31.77 o 
   4  19   5        0.97       31.43     26.86 o 
   5  19   5       81.88       98.40     28.78 o 
   6  19   5        2.69        1.65     26.17 o 
  -7  20   5        2.91       21.93     21.93 o 
  -6  20   5        2.80        5.31     22.51 o 
  -5  20   5        1.33       25.74     25.74 o 
  -4  20   5       54.26        7.63     25.82 o 
  -3  20   5       55.91       48.14     27.33 o 
  -2  20   5       57.34       84.39     24.03 o 
  -1  20   5       35.59        2.42     25.69 o 
   0  20   5      143.00      115.98     19.94 o 
   1  20   5        3.27        6.21     25.57 o 
   2  20   5       74.84      103.77     26.57 o 
   3  20   5      257.63      170.05     35.23 o 
   4  20   5       47.41       94.15     27.10 o 
   5  20   5       10.53        6.36     26.93 o 
   6  20   5       16.79       25.27     24.68 o 
  -7  21   5        6.63       21.62     21.62 o 
  -6  21   5       16.00       40.33     21.81 o 
  -5  21   5      141.97       88.63     27.93 o 
  -4  21   5        0.40        6.58     23.12 o 
  -3  21   5        1.62       27.76     21.10 o 
  -2  21   5       30.92       61.07     21.48 o 
  -1  21   5      394.18      385.41     31.83 o 
   0  21   5       89.94      104.13     17.60 o 
   1  21   5      762.27      786.08     43.63 o 
   2  21   5        0.78        1.42     23.82 o 
   3  21   5       94.54      103.22     26.87 o 
   4  21   5       17.56       26.74     26.74 o 
   5  21   5       44.42       66.80     28.11 o 
   6  21   5        1.79       23.74     23.45 o 
  -7  22   5       28.95       60.61     21.37 o 
  -6  22   5       86.85      118.59     22.83 o 
  -5  22   5        2.60        8.17     25.25 o 
  -4  22   5      169.70      145.13     27.57 o 
  -3  22   5       20.86        1.31     23.18 o 
  -2  22   5      184.04      211.80     27.99 o 
  -1  22   5        6.13       25.94     24.42 o 
   0  22   5        1.33        2.05     22.57 o 
   1  22   5      402.05      379.67     36.37 o 
   2  22   5       11.56        5.62     25.97 o 
   3  22   5       75.67      100.56     27.71 o 
   4  22   5       91.56       84.01     29.52 o 
   5  22   5       27.51       30.41     25.99 o 
  -6  23   5        2.33        9.44     23.75 o 
  -5  23   5       56.25       86.32     24.49 o 
  -4  23   5       33.27       22.94     24.03 o 
  -3  23   5       51.86       86.85     21.92 o 
  -2  23   5       55.75       37.28     25.51 o 
  -1  23   5        3.20       20.30     20.13 o 
   0  23   5        5.42       20.75     30.88 o 
   1  23   5       31.50        6.70     26.97 o 
   2  23   5      414.72      513.22     38.05 o 
   3  23   5       22.23       37.54     25.71 o 
   4  23   5       95.48       83.26     30.30 o 
   5  23   5        0.01       28.80     25.72 o 
  -6  24   5        0.11       22.12     22.12 o 
  -5  24   5        7.38       27.14     27.14 o 
  -4  24   5      115.67      137.02     28.84 o 
  -3  24   5       95.67       96.63     26.72 o 
  -2  24   5      159.25      154.87     27.97 o 
  -1  24   5       30.17       15.57     20.37 o 
   0  24   5        7.29       29.04     29.04 o 
   1  24   5       23.32       62.77     25.54 o 
   2  24   5      137.21      116.28     30.94 o 
   3  24   5       27.43       24.22     25.56 o 
   4  24   5       50.49       61.54     26.72 o 
   5  24   5        0.01       27.76     27.76 o 
  -6  25   5        3.37        4.10     23.48 o 
  -5  25   5      106.76       76.32     27.20 o 
  -4  25   5      153.24      182.99     28.59 o 
  -3  25   5       38.50       20.46     27.06 o 
  -2  25   5       76.56      113.70     25.60 o 
  -1  25   5        0.97       26.76     26.76 o 
   0  25   5      282.72      327.77     24.16 o 
   1  25   5       30.99        2.83     25.10 o 
   2  25   5       13.61       11.67     24.50 o 
   3  25   5        2.15       53.46     22.37 o 
   4  25   5       36.54       31.74     26.69 o 
   5  25   5       76.05       82.87     25.78 o 
  -6  26   5        0.03       21.41     22.97 o 
  -5  26   5        1.86       13.87     24.46 o 
  -4  26   5        4.53       40.62     22.96 o 
  -3  26   5       22.20        5.55     24.07 o 
  -2  26   5       18.47       23.88     23.88 o 
  -1  26   5      117.14       56.75     31.58 o 
   0  26   5        4.61       25.97     25.97 o 
   1  26   5       16.70        2.77     24.45 o 
   2  26   5        6.13       11.74     22.50 o 
   3  26   5        1.26       15.40     20.54 o 
   4  26   5       15.45       28.53     26.07 o 
  -5  27   5        0.27       11.08     21.38 o 
  -4  27   5        4.13       31.01     21.96 o 
  -3  27   5      148.50      162.23     27.92 o 
  -2  27   5       12.59       46.96     22.17 o 
  -1  27   5      146.85      156.50     29.54 o 
   0  27   5        7.67        5.09     25.04 o 
   1  27   5      316.47      352.58     32.82 o 
   2  27   5       37.60       34.17     23.85 o 
   3  27   5       39.43        1.56     27.75 o 
   4  27   5        9.18       10.98     25.83 o 
  -5  28   5        1.73       22.60     22.60 o 
  -4  28   5       59.90      122.80     26.66 o 
  -3  28   5        0.28       24.87     24.87 o 
  -2  28   5       14.58       12.56     20.14 o 
  -1  28   5       22.54        8.30     28.26 o 
   0  28   5        0.17        2.25     30.18 o 
   1  28   5       51.18       32.45     32.45 o 
   2  28   5       12.96       19.31     24.87 o 
   3  28   5       10.44       27.78     22.64 o 
   4  28   5        1.44       23.18     23.18 o 
  -5  29   5       54.71       78.27     22.64 o 
  -4  29   5        7.17        2.84     21.90 o 
  -3  29   5        3.42        7.01     23.60 o 
  -2  29   5        8.00       21.08     21.97 o 
  -1  29   5       38.66       36.51     24.84 o 
   0  29   5        1.38        7.09     16.13 o 
   1  29   5       24.27        4.37     24.44 o 
   2  29   5        7.30       17.95     25.59 o 
   3  29   5       55.37       29.12     26.07 o 
  -4  30   5        1.43        4.17     21.38 o 
  -3  30   5        0.01        0.00     21.05 o 
  -2  30   5       24.78        8.44     23.02 o 
  -1  30   5       42.67       36.75     27.74 o 
   0  30   5        6.55       11.60     31.28 o 
   1  30   5        4.64       17.37     27.31 o 
   2  30   5        7.86       22.37     23.96 o 
   3  30   5        0.25        1.54     23.51 o 
  -4  31   5        5.91        0.00     19.54 o 
  -3  31   5        1.58        0.00     20.83 o 
  -2  31   5        4.89       17.01     19.91 o 
  -1  31   5       29.45       33.85     25.71 o 
   0  31   5       13.10        4.32     20.03 o 
   1  31   5       15.94        0.00     24.08 o 
   2  31   5        5.10       31.08     19.98 o 
  -3  32   5        5.55       12.55     21.79 o 
  -2  32   5        0.94       12.64     22.22 o 
  -1  32   5       15.71       39.52     23.27 o 
   0  32   5       86.82      135.35     33.24 o 
   1  32   5       15.86       17.31     23.67 o 
   2  32   5       34.25       54.01     21.23 o 
  -2  33   5        0.14        4.20     21.15 o 
  -1  33   5       12.31       12.58     23.09 o 
   0  33   5       25.71        2.88     33.08 o 
   1  33   5        2.30       11.37     22.36 o 
  -1  34   5       31.88        5.57     20.43 o 
  -8   0   6        2.70       19.27     21.01 o 
  -7   0   6       31.12       24.31     27.02 o 
  -6   0   6       15.39       59.87     26.57 o 
  -5   0   6      165.90      154.25     26.85 o 
  -4   0   6      219.25      297.48     27.79 o 
  -3   0   6      707.44      651.45     33.74 o 
  -2   0   6      649.86      590.83     30.64 o 
  -1   0   6       23.37       34.68     14.81 o 
   0   0   6       20.35       20.40     26.29 o 
   1   0   6      815.43      785.55     34.07 o 
   2   0   6      718.63      848.78     36.32 o 
   3   0   6      503.68      520.90     32.21 o 
   4   0   6       28.48       38.73     19.45 o 
   5   0   6        1.22        7.61     19.59 o 
   6   0   6        2.22       28.77     20.00 o 
   7   0   6       75.26       70.40     24.25 o 
  -8   1   6        5.42       18.93     25.21 o 
  -7   1   6       30.34       53.55     25.51 o 
  -6   1   6      124.92      115.83     24.13 o 
  -5   1   6      152.15      175.51     25.67 o 
  -4   1   6      493.70      476.06     31.09 o 
  -3   1   6       38.76       15.30     19.57 o 
  -2   1   6      216.46      212.25     23.31 o 
  -1   1   6       15.44       26.51     13.89 o 
   0   1   6      496.03      465.87     24.54 o 
   1   1   6      344.92      406.11     26.19 o 
   2   1   6     1814.46     1781.27     50.16 o 
   3   1   6      364.47      391.44     28.93 o 
   4   1   6       27.20       63.81     18.56 o 
   5   1   6        0.97       20.53     17.41 o 
   6   1   6       21.56       27.36     22.71 o 
   7   1   6        0.11       50.49     20.58 o 
  -8   2   6       11.41        4.33     25.18 o 
  -7   2   6        0.90        2.77     24.22 o 
  -6   2   6      103.36      130.64     25.70 o 
  -5   2   6      179.79      128.93     26.06 o 
  -4   2   6      116.09      130.41     25.32 o 
  -3   2   6       31.86       19.57     18.03 o 
  -2   2   6      289.11      242.45     25.01 o 
  -1   2   6        0.87        0.90     15.50 o 
   0   2   6      776.79      832.78    102.36 o 
   1   2   6        0.24        2.88     18.40 o 
   2   2   6       50.27       94.84     20.70 o 
   3   2   6      169.63      216.25     22.87 o 
   4   2   6      177.33      140.64     26.85 o 
   5   2   6        8.95       39.88     20.26 o 
   6   2   6        0.38       13.66     20.77 o 
   7   2   6       14.47       20.89     24.80 o 
  -8   3   6        1.07       15.52     22.93 o 
  -7   3   6        0.90        8.21     22.65 o 
  -6   3   6       25.18       13.05     24.14 o 
  -5   3   6       20.53        2.42     22.12 o 
  -4   3   6      276.28      294.23     27.38 o 
  -3   3   6        0.22        9.67     20.49 o 
  -2   3   6        0.80        3.93     16.44 o 
  -1   3   6      266.18      224.94     23.95 o 
   0   3   6      494.91      534.36     79.39 o 
   1   3   6       35.49       32.29     17.24 o 
   2   3   6      288.31      280.25     23.92 o 
   3   3   6       36.57       32.38     19.29 o 
   4   3   6       94.27      109.63     22.25 o 
   5   3   6        8.77        5.16     22.97 o 
   6   3   6       52.50       47.93     24.10 o 
   7   3   6       15.03       22.36     20.67 o 
  -8   4   6        0.00       34.76     20.75 o 
  -7   4   6        5.07       24.27     24.27 o 
  -6   4   6        2.34       26.31     26.31 o 
  -5   4   6        0.16       31.59     18.72 o 
  -4   4   6      210.17      207.28     27.02 o 
  -3   4   6      404.93      434.22     31.11 o 
  -2   4   6      618.12      597.23     28.45 o 
  -1   4   6      237.21      203.60     22.15 o 
   0   4   6       62.83       67.82     12.46 o 
   1   4   6      298.76      298.45     25.54 o 
   2   4   6       41.41       41.40     18.91 o 
   3   4   6        5.21       19.30     18.08 o 
   4   4   6      427.20      426.27     30.73 o 
   5   4   6       70.32       18.36     26.68 o 
   6   4   6      118.03       67.40     25.71 o 
   7   4   6        3.66       29.28     20.08 o 
  -8   5   6       21.02        9.64     22.60 o 
  -7   5   6       53.69       68.79     25.10 o 
  -6   5   6       13.86       39.96     23.81 o 
  -5   5   6       11.89       25.57     19.09 o 
  -4   5   6      157.61      162.86     27.53 o 
  -3   5   6      242.32      190.96     25.38 o 
  -2   5   6       11.82       30.74     19.03 o 
  -1   5   6      238.38      215.44     21.96 o 
   0   5   6      619.84      711.77    155.02 o 
   1   5   6     1689.13     1654.71     48.59 o 
   2   5   6       17.70       46.44     18.69 o 
   3   5   6       21.62       44.06     18.95 o 
   4   5   6       88.29       86.74     23.79 o 
   5   5   6       29.17       11.82     23.49 o 
   6   5   6       14.40       15.27     24.13 o 
   7   5   6       40.43       23.76     22.86 o 
  -8   6   6        2.28        5.45     22.54 o 
  -7   6   6       69.94       85.65     25.88 o 
  -6   6   6      310.86      278.34     29.73 o 
  -5   6   6       29.96       26.73     23.52 o 
  -4   6   6      883.71      807.65     38.37 o 
  -3   6   6       51.61       37.55     21.24 o 
  -2   6   6      556.12      469.53     30.87 o 
  -1   6   6      424.86      397.69     26.45 o 
   0   6   6      173.36      221.67     32.85 o 
   1   6   6        1.82        6.26     18.24 o 
   2   6   6       38.59       37.45     22.47 o 
   3   6   6      126.69      149.81     22.84 o 
   4   6   6       22.94        2.53     24.47 o 
   5   6   6       26.04        8.08     22.66 o 
   6   6   6       96.93      108.72     25.76 o 
   7   6   6       40.45       25.23     24.07 o 
  -8   7   6        4.02       21.33     22.22 o 
  -7   7   6        2.83       37.23     22.48 o 
  -6   7   6        2.52       11.58     24.56 o 
  -5   7   6       21.23        6.03     22.65 o 
  -4   7   6       97.86      142.91     25.82 o 
  -3   7   6       51.66       18.32     22.66 o 
  -2   7   6      565.12      519.15     29.60 o 
  -1   7   6        1.60       17.45     15.48 o 
   0   7   6       89.89       82.02     13.94 o 
   1   7   6      297.79      252.75     25.15 o 
   2   7   6      957.85      957.00     41.37 o 
   3   7   6        1.03       14.45     19.28 o 
   4   7   6      358.87      347.89     31.98 o 
   5   7   6       63.74       80.13     24.21 o 
   6   7   6       35.22       22.44     24.48 o 
   7   7   6       17.38       23.60     23.60 o 
  -8   8   6        6.46       13.18     21.52 o 
  -7   8   6       36.18       10.58     23.13 o 
  -6   8   6      223.34      198.35     30.02 o 
  -5   8   6       17.10        1.17     22.95 o 
  -4   8   6       10.82       11.87      3.43 o 
  -3   8   6       12.41       26.04     19.04 o 
  -2   8   6        0.14       22.44     18.86 o 
  -1   8   6      652.17      676.25     34.72 o 
   0   8   6        2.94       11.46     11.46 o 
   1   8   6        6.91        4.26     17.26 o 
   2   8   6        7.14       18.31     18.49 o 
   3   8   6        8.09       36.87     17.62 o 
   4   8   6       91.36       65.45     26.73 o 
   5   8   6      177.51      169.53     27.70 o 
   6   8   6       14.69       11.38     23.19 o 
   7   8   6       19.72       15.46     23.89 o 
  -8   9   6        0.46       20.34     20.34 o 
  -7   9   6        0.34       19.71     21.94 o 
  -6   9   6       72.82       97.29     25.24 o 
  -5   9   6      151.97      199.08     26.70 o 
  -4   9   6      632.99      699.84     36.65 o 
  -3   9   6      144.65      141.26     25.48 o 
  -2   9   6      786.83      889.21     36.65 o 
  -1   9   6        9.89        9.00     17.26 o 
   0   9   6      443.38      443.21     63.58 o 
   1   9   6      370.06      338.77     27.15 o 
   2   9   6        6.46        3.53     18.76 o 
   3   9   6      125.78      145.70     24.25 o 
   4   9   6       37.87       46.74     23.28 o 
   5   9   6       54.87       60.13     25.88 o 
   6   9   6       11.41       10.07     23.35 o 
   7   9   6       10.16       15.52     23.53 o 
  -8  10   6        3.47       14.17     21.80 o 
  -7  10   6        2.25       43.02     22.25 o 
  -6  10   6       78.92      114.13     26.00 o 
  -5  10   6       36.34        8.65     24.81 o 
  -4  10   6      471.58      525.59     34.60 o 
  -3  10   6      444.01      469.69     32.70 o 
  -2  10   6      142.29      157.40     24.22 o 
  -1  10   6      106.21      101.69     22.27 o 
   0  10   6        6.08       20.84     16.30 o 
   1  10   6        1.67        7.82     17.32 o 
   2  10   6      192.96      221.93     25.52 o 
   3  10   6      233.61      250.35     28.92 o 
   4  10   6       67.27       73.51     20.80 o 
   5  10   6       44.90       49.85     25.50 o 
   6  10   6        1.71       40.70     22.03 o 
  -8  11   6        8.80       40.63     19.79 o 
  -7  11   6        7.23       45.53     21.49 o 
  -6  11   6      182.98      191.42     29.11 o 
  -5  11   6      145.65      148.06     28.29 o 
  -4  11   6      314.35      328.83     30.38 o 
  -3  11   6        0.71       20.88     20.88 o 
  -2  11   6       21.46       17.03     21.11 o 
  -1  11   6       88.35       47.20     20.46 o 
   0  11   6      249.93      244.51     17.39 o 
   1  11   6      121.04      132.69     21.99 o 
   2  11   6      243.84      276.04     26.15 o 
   3  11   6       74.19      115.44     22.46 o 
   4  11   6        6.55       11.14     22.63 o 
   5  11   6       66.25       47.71     24.42 o 
   6  11   6      111.16       55.65     28.99 o 
  -8  12   6        2.07        3.76     20.47 o 
  -7  12   6        0.35       28.52     22.97 o 
  -6  12   6       11.53       45.11     24.32 o 
  -5  12   6       25.14       17.59     26.88 o 
  -4  12   6       84.57       99.64     24.87 o 
  -3  12   6      143.37      119.77     23.88 o 
  -2  12   6      786.16      946.70     39.95 o 
  -1  12   6      196.23      165.60     21.86 o 
   0  12   6        2.96       16.67     16.67 o 
   1  12   6      108.22      101.73     19.75 o 
   2  12   6       42.27       72.73     17.76 o 
   3  12   6        1.60        4.03     20.14 o 
   4  12   6        1.05       38.23     20.08 o 
   5  12   6        3.61       23.48     23.15 o 
   6  12   6       24.15       13.37     24.27 o 
  -7  13   6        0.01       24.89     24.89 o 
  -6  13   6      118.51      104.57     26.33 o 
  -5  13   6      100.73       82.01     26.60 o 
  -4  13   6       15.62        3.69     21.63 o 
  -3  13   6        1.95        2.26     21.30 o 
  -2  13   6        8.49        8.98     21.12 o 
  -1  13   6        2.85        5.55     17.17 o 
   0  13   6      402.56      351.49     24.01 o 
   1  13   6        4.67        3.54     18.97 o 
   2  13   6      196.50      223.18     26.35 o 
   3  13   6       71.09       86.15     21.08 o 
   4  13   6        1.94        5.76     23.07 o 
   5  13   6        4.55       44.66     22.49 o 
   6  13   6        4.05       12.01     23.29 o 
  -7  14   6        1.68        3.82     22.77 o 
  -6  14   6       34.92       50.48     22.80 o 
  -5  14   6      109.67      110.88     25.68 o 
  -4  14   6      302.36      338.56     32.41 o 
  -3  14   6        7.63       35.43     19.96 o 
  -2  14   6        0.75        0.00     20.17 o 
  -1  14   6        0.00        0.00     19.81 o 
   0  14   6        5.81        5.42     17.44 o 
   1  14   6       74.00       85.79     22.64 o 
   2  14   6      125.63      128.59     24.45 o 
   3  14   6       10.26       13.93     21.80 o 
   4  14   6       35.63       45.59     26.02 o 
   5  14   6        2.37       25.51     25.51 o 
   6  14   6       16.00       28.62     22.57 o 
  -7  15   6       15.21       17.96     21.58 o 
  -6  15   6       21.99        5.23     23.32 o 
  -5  15   6       36.76       10.22     24.92 o 
  -4  15   6        1.35       18.78     24.87 o 
  -3  15   6        3.11        2.40     23.24 o 
  -2  15   6      131.72      103.70     24.09 o 
  -1  15   6      824.24      889.76     40.36 o 
   0  15   6        9.03       11.65     14.47 o 
   1  15   6      301.11      351.39     29.79 o 
   2  15   6        0.11       10.79     21.58 o 
   3  15   6       20.05        1.46     24.12 o 
   4  15   6       43.71       31.36     25.27 o 
   5  15   6       45.52       18.33     25.41 o 
   6  15   6        2.68        4.56     23.40 o 
  -7  16   6        6.07       23.58     23.58 o 
  -6  16   6        2.18       36.59     22.81 o 
  -5  16   6       89.89       59.65     24.93 o 
  -4  16   6       80.42       89.84     25.93 o 
  -3  16   6      142.54      160.48     25.11 o 
  -2  16   6        2.27        7.12     22.06 o 
  -1  16   6      292.11      305.97     29.39 o 
   0  16   6       67.77       82.46     32.36 o 
   1  16   6       68.00       44.94     25.05 o 
   2  16   6      152.30      131.31     27.78 o 
   3  16   6       19.28        7.28     23.84 o 
   4  16   6        9.50       19.77     24.45 o 
   5  16   6        0.47       18.53     23.16 o 
   6  16   6       29.09       38.26     23.44 o 
  -7  17   6        5.60       17.79     21.50 o 
  -6  17   6       35.99       23.53     22.03 o 
  -5  17   6        8.61       20.98     24.45 o 
  -4  17   6      386.36      371.15     33.25 o 
  -3  17   6        7.66        5.05     24.23 o 
  -2  17   6       82.22       71.98     25.38 o 
  -1  17   6      745.11      742.43     39.63 o 
   0  17   6      161.86      182.75     19.78 o 
   1  17   6      718.40      794.17     41.38 o 
   2  17   6      104.23      125.72     26.88 o 
   3  17   6       34.06       32.54     26.58 o 
   4  17   6        8.88       55.47     21.71 o 
   5  17   6        0.33       25.49     25.49 o 
   6  17   6        6.82       39.85     23.28 o 
  -7  18   6       30.19       40.35     22.39 o 
  -6  18   6       41.01       52.53     23.11 o 
  -5  18   6       11.20       18.46     22.32 o 
  -4  18   6       56.21       72.96     26.18 o 
  -3  18   6      208.27      197.17     33.70 o 
  -2  18   6      387.94      440.00     33.76 o 
  -1  18   6       24.60        4.90     24.86 o 
   0  18   6       27.09        2.28     28.76 o 
   1  18   6      327.96      344.71     33.44 o 
   2  18   6      119.62       93.85     28.12 o 
   3  18   6       14.76       30.13     25.11 o 
   4  18   6       15.81       34.31     23.22 o 
   5  18   6       31.24       47.42     24.73 o 
  -7  19   6        3.76       22.62     22.62 o 
  -6  19   6        0.16        0.55     19.63 o 
  -5  19   6       95.26       57.31     25.65 o 
  -4  19   6      211.55      212.75     29.96 o 
  -3  19   6      962.99     1088.18     48.07 o 
  -2  19   6      354.63      319.77     31.11 o 
  -1  19   6      246.70      241.94     31.26 o 
   0  19   6     1178.97     1224.06     36.38 o 
   1  19   6       24.95       46.46     25.22 o 
   2  19   6       70.28       57.86     28.21 o 
   3  19   6        0.40       33.54     24.13 o 
   4  19   6        0.08       39.48     23.63 o 
   5  19   6       12.05       33.34     27.62 o 
  -6  20   6       33.51       18.45     22.19 o 
  -5  20   6       28.64       17.44     23.07 o 
  -4  20   6       13.62       10.73     23.49 o 
  -3  20   6      105.40      142.43     25.97 o 
  -2  20   6       35.78       11.62     23.58 o 
  -1  20   6       11.28       39.06     24.44 o 
   0  20   6      802.36      821.96     59.75 o 
   1  20   6      346.08      334.94     33.14 o 
   2  20   6      115.40       60.39     31.27 o 
   3  20   6       13.58       17.00     25.40 o 
   4  20   6       62.01       79.66     29.27 o 
   5  20   6       41.52       49.45     25.02 o 
  -6  21   6        2.63       22.31     21.05 o 
  -5  21   6       10.27       32.40     21.65 o 
  -4  21   6        7.63       17.62     23.75 o 
  -3  21   6        0.50        2.74     24.19 o 
  -2  21   6       68.33       11.99     24.81 o 
  -1  21   6       56.75       16.00     30.64 o 
   0  21   6      213.29      222.11     40.41 o 
   1  21   6       19.90        4.22     26.21 o 
   2  21   6        0.03       17.97     24.49 o 
   3  21   6      109.27      135.94     29.85 o 
   4  21   6       21.50       25.66     25.34 o 
   5  21   6        9.47       43.09     24.37 o 
  -6  22   6       51.08       64.28     23.85 o 
  -5  22   6        1.31        8.18     22.05 o 
  -4  22   6       20.31        2.71     23.66 o 
  -3  22   6      198.19      253.07     27.34 o 
  -2  22   6       19.04       12.17     27.61 o 
  -1  22   6      284.42      241.27     35.47 o 
   0  22   6       23.57       14.27     28.50 o 
   1  22   6       35.89       24.44     23.75 o 
   2  22   6       10.97        6.07     23.93 o 
   3  22   6       14.15        7.96     29.14 o 
   4  22   6        8.04       32.19     25.63 o 
   5  22   6       83.53        6.39     28.87 o 
  -6  23   6        0.61       27.37     21.52 o 
  -5  23   6        0.35       12.20     21.55 o 
  -4  23   6       10.16        9.61     23.95 o 
  -3  23   6        0.25       23.46     25.79 o 
  -2  23   6      426.53      446.10     35.62 o 
  -1  23   6      313.99      339.18     39.44 o 
   0  23   6      303.43      310.26     24.31 o 
   1  23   6        9.83       21.99     23.36 o 
   2  23   6        2.90       19.91     26.37 o 
   3  23   6       32.72       77.68     27.05 o 
   4  23   6        0.41        0.00     25.04 o 
  -5  24   6        0.58        2.78     22.87 o 
  -4  24   6       12.09       50.08     23.16 o 
  -3  24   6      103.42      118.65     28.71 o 
  -2  24   6        2.81       25.94     25.94 o 
  -1  24   6      527.38      471.86     37.63 o 
   0  24   6       61.01       62.02     21.37 o 
   1  24   6       10.73       19.23     22.41 o 
   2  24   6      270.94      297.51     34.31 o 
   3  24   6       72.32       81.20     28.20 o 
   4  24   6       17.64       30.61     25.29 o 
  -5  25   6        1.66        2.70     23.14 o 
  -4  25   6       71.45       76.88     23.75 o 
  -3  25   6       89.92      126.68     26.45 o 
  -2  25   6       28.83       56.35     24.03 o 
  -1  25   6       34.53       12.78     29.57 o 
   0  25   6       25.87        8.84     17.62 o 
   1  25   6        2.12       16.36     22.58 o 
   2  25   6        4.36        6.17     26.34 o 
   3  25   6        3.01       11.19     26.98 o 
   4  25   6        1.04       51.40     22.75 o 
  -5  26   6        4.27        6.73     20.19 o 
  -4  26   6       30.69       39.21     23.93 o 
  -3  26   6       45.38       19.81     26.11 o 
  -2  26   6        9.64       14.20     24.26 o 
  -1  26   6       19.71        7.20     25.79 o 
   0  26   6       18.66       16.69     16.69 o 
   1  26   6        0.12        4.46     23.47 o 
   2  26   6       22.50       15.51     25.32 o 
   3  26   6        0.57       11.16     21.73 o 
   4  26   6        0.17        0.18     23.11 o 
  -4  27   6        3.07        1.33     20.57 o 
  -3  27   6        0.88       24.42     24.42 o 
  -2  27   6       72.53       44.36     23.82 o 
  -1  27   6        3.91       24.55     21.51 o 
   0  27   6       16.92       33.01     27.22 o 
   1  27   6       15.11       24.84     24.84 o 
   2  27   6       12.46       25.01     25.01 o 
   3  27   6        6.28        3.11     24.09 o 
  -4  28   6        0.64        8.39     23.11 o 
  -3  28   6       25.25       34.08     22.58 o 
  -2  28   6        4.39       26.04     26.04 o 
  -1  28   6        0.16        5.78     20.61 o 
   0  28   6       49.61       74.22     18.48 o 
   1  28   6       11.43       16.71     24.08 o 
   2  28   6       18.12       15.42     23.58 o 
   3  28   6       22.71       43.83     23.90 o 
  -4  29   6       29.01       15.17     21.89 o 
  -3  29   6        2.06       23.17     23.17 o 
  -2  29   6        0.22       24.37     20.18 o 
  -1  29   6        2.97       29.46     29.46 o 
   0  29   6        5.07        2.79     18.55 o 
   1  29   6        1.21       12.07     22.38 o 
   2  29   6        5.11       22.98     23.41 o 
  -3  30   6       25.88       32.36     23.08 o 
  -2  30   6       11.44        4.32     24.87 o 
  -1  30   6       92.11      118.74     26.22 o 
   0  30   6       24.83       25.04     17.79 o 
   1  30   6        3.20       14.97     23.64 o 
   2  30   6        9.46       22.17     22.17 o 
  -2  31   6       18.31        9.99     23.11 o 
  -1  31   6        4.58       33.07     24.94 o 
   0  31   6       13.76       30.03     15.76 o 
   1  31   6        4.63       23.58     23.58 o 
  -1  32   6        9.18       11.36     21.31 o 
  -8   1   7        6.99       24.69     24.69 o 
  -7   1   7       10.04        8.44     24.30 o 
  -6   1   7        5.61       23.17     23.17 o 
  -5   1   7      105.44       96.34     26.53 o 
  -4   1   7       40.53       30.93     23.66 o 
  -3   1   7        2.17       19.93     19.93 o 
  -2   1   7       73.58       76.28     19.93 o 
  -1   1   7       57.60       46.53     18.80 o 
   0   1   7       41.26       36.28     20.13 o 
   1   1   7      387.46      398.03     31.83 o 
   2   1   7       28.54       47.21     20.42 o 
   3   1   7       24.84       26.26     21.08 o 
   4   1   7       51.97       50.45     22.03 o 
   5   1   7       11.69        5.34     20.21 o 
   6   1   7       67.43       96.06     22.13 o 
  -8   2   7        8.86       23.82     24.70 o 
  -7   2   7        2.90       39.22     23.48 o 
  -6   2   7        2.60       12.16     23.70 o 
  -5   2   7        3.32        5.21     24.37 o 
  -4   2   7       65.32      100.48     25.52 o 
  -3   2   7        0.88        3.82     19.68 o 
  -2   2   7      310.58      301.73     26.28 o 
  -1   2   7       97.02       79.97     20.27 o 
   0   2   7      129.05      161.01     18.12 o 
   1   2   7        3.96       20.55     20.55 o 
   2   2   7      553.49      617.94     36.94 o 
   3   2   7        0.48       22.83     20.97 o 
   4   2   7        8.58       22.22     19.22 o 
   5   2   7       13.16       22.90     20.44 o 
   6   2   7       90.29       75.91     24.74 o 
  -8   3   7       45.95       65.97     22.82 o 
  -7   3   7        0.04        6.90     23.10 o 
  -6   3   7       10.57       17.57     22.82 o 
  -5   3   7      160.50      139.08     26.72 o 
  -4   3   7       68.12      109.14     22.66 o 
  -3   3   7        0.13        8.68     19.04 o 
  -2   3   7        2.54        1.12     18.51 o 
  -1   3   7       67.60       73.82     19.92 o 
   0   3   7     1063.26     1142.78    141.14 o 
   1   3   7       19.16       19.17     21.21 o 
   2   3   7     1139.90     1121.08     48.15 o 
   3   3   7       15.03       19.33     20.69 o 
   4   3   7       11.54       29.10     20.67 o 
   5   3   7       38.66       28.42     22.16 o 
   6   3   7       28.08       17.73     23.34 o 
  -8   4   7        6.32       22.22     22.22 o 
  -7   4   7       20.64       10.94     25.08 o 
  -6   4   7       11.06        2.74     24.85 o 
  -5   4   7       16.87       60.15     21.38 o 
  -4   4   7        0.62        3.92     22.82 o 
  -3   4   7      117.19       64.39     24.57 o 
  -2   4   7      167.45      155.36     25.19 o 
  -1   4   7      304.61      260.32     27.60 o 
   0   4   7        0.02       10.93     15.47 o 
   1   4   7      129.48      127.19     25.07 o 
   2   4   7      198.70      261.66     27.57 o 
   3   4   7       47.27       31.29     22.13 o 
   4   4   7       67.54       77.85     22.95 o 
   5   4   7       71.59       82.09     23.16 o 
   6   4   7       20.36        5.49     22.85 o 
  -8   5   7        4.39       30.45     20.77 o 
  -7   5   7       15.80       25.49     25.49 o 
  -6   5   7      111.05       82.62     25.33 o 
  -5   5   7       58.83       28.76     23.17 o 
  -4   5   7       18.99       31.97     23.67 o 
  -3   5   7      125.81      145.59     25.18 o 
  -2   5   7      152.11      198.76     25.72 o 
  -1   5   7      742.58      727.74     36.76 o 
   0   5   7       40.07       87.79     22.21 o 
   1   5   7      148.27      155.95     25.37 o 
   2   5   7      146.10      133.60     26.13 o 
   3   5   7        0.95       22.87     22.87 o 
   4   5   7      407.45      355.56     33.70 o 
   5   5   7        7.59        4.12     24.33 o 
   6   5   7       55.23       74.29     23.54 o 
  -7   6   7        0.51       22.64     20.10 o 
  -6   6   7        0.02        7.89     23.39 o 
  -5   6   7       15.86        0.00     23.45 o 
  -4   6   7      232.53      222.15     29.36 o 
  -3   6   7        1.04       12.35     22.17 o 
  -2   6   7      221.85      273.49     27.37 o 
  -1   6   7       16.39       41.33     21.20 o 
   0   6   7      163.15      187.71     20.67 o 
   1   6   7      460.03      432.07     32.81 o 
   2   6   7      154.18      140.99     24.83 o 
   3   6   7      380.06      363.54     32.23 o 
   4   6   7      212.09      166.17     29.41 o 
   5   6   7      119.48       91.09     25.38 o 
   6   6   7       24.57       63.79     24.36 o 
  -7   7   7        5.42        6.59     22.92 o 
  -6   7   7       23.32       18.55     23.25 o 
  -5   7   7       10.89       13.05     24.33 o 
  -4   7   7       93.11       77.83     26.46 o 
  -3   7   7       44.07       48.00     25.17 o 
  -2   7   7     1275.68     1280.54     47.33 o 
  -1   7   7      492.92      447.04     30.89 o 
   0   7   7      267.82      322.21     94.03 o 
   1   7   7      442.95      444.89     31.78 o 
   2   7   7       10.00       27.95     20.50 o 
   3   7   7       30.88       26.09     25.22 o 
   4   7   7      134.66       90.08     29.15 o 
   5   7   7       24.33       11.34     23.87 o 
   6   7   7      100.74       46.17     25.06 o 
  -7   8   7        1.45       22.39     22.39 o 
  -6   8   7        6.13       13.22     22.51 o 
  -5   8   7       28.64       19.62     25.67 o 
  -4   8   7      137.92      163.76     30.29 o 
  -3   8   7      599.63      598.32     37.37 o 
  -2   8   7      372.47      358.57     33.37 o 
  -1   8   7        1.25        7.13     20.09 o 
   0   8   7      349.56      420.45     25.95 o 
   1   8   7        7.55       28.24     20.09 o 
   2   8   7       49.63       54.09     23.02 o 
   3   8   7      147.01      109.21     27.52 o 
   4   8   7       57.54       96.01     27.19 o 
   5   8   7        2.87       34.62     21.43 o 
   6   8   7        0.01        4.19     20.86 o 
  -7   9   7        0.25        3.94     20.21 o 
  -6   9   7       39.13       32.81     23.93 o 
  -5   9   7       44.87       49.68     24.60 o 
  -4   9   7       28.12       26.92     26.92 o 
  -3   9   7      291.44      300.78     31.74 o 
  -2   9   7       98.46      102.29     27.10 o 
  -1   9   7        0.01        9.66     19.33 o 
   0   9   7        6.08        6.77     13.79 o 
   1   9   7       60.41       59.97     20.68 o 
   2   9   7       17.96       63.29     21.78 o 
   3   9   7       20.19       21.48      6.37 o 
   4   9   7      185.62      186.46     31.02 o 
   5   9   7       58.84       65.74     23.32 o 
   6   9   7        4.91       19.95     23.23 o 
  -7  10   7        2.65       20.57     21.08 o 
  -6  10   7        5.28        7.91     23.74 o 
  -5  10   7       65.72       30.09     25.41 o 
  -4  10   7      538.52      516.17     37.68 o 
  -3  10   7      428.18      456.77     34.78 o 
  -2  10   7        4.69       10.89     22.86 o 
  -1  10   7        8.16        6.01     19.12 o 
   0  10   7        7.25        0.92     14.62 o 
   1  10   7       54.31       95.65     22.01 o 
   2  10   7        4.86       11.10     20.51 o 
   3  10   7      255.37      207.64     29.76 o 
   4  10   7      490.26      419.25     38.68 o 
   5  10   7       24.00       38.46     24.13 o 
   6  10   7        9.20        4.32     21.75 o 
  -7  11   7       12.64       21.66     19.20 o 
  -6  11   7       50.24       43.17     25.49 o 
  -5  11   7       12.16        2.62     21.88 o 
  -4  11   7       38.17       37.45     26.85 o 
  -3  11   7       99.36       90.96     26.16 o 
  -2  11   7      632.25      716.29     40.33 o 
  -1  11   7       81.40       58.13     19.98 o 
   0  11   7      175.01      190.03     18.73 o 
   1  11   7       29.53       52.70     18.78 o 
   2  11   7       41.53       46.89     22.78 o 
   3  11   7        1.04       32.54     22.79 o 
   4  11   7       60.97       75.24     27.20 o 
   5  11   7       90.64       55.40     26.72 o 
   6  11   7       24.28       20.25     20.76 o 
  -7  12   7        1.22        6.35     20.86 o 
  -6  12   7       28.53       13.03     23.45 o 
  -5  12   7        7.23       56.58     22.35 o 
  -4  12   7      227.21      239.63     30.98 o 
  -3  12   7      576.47      640.21     38.48 o 
  -2  12   7       85.74       31.28     27.21 o 
  -1  12   7      208.23      211.51     26.44 o 
   0  12   7       14.86        1.05     15.57 o 
   1  12   7        5.54        6.72      2.04 o 
   2  12   7      246.20      244.52     30.47 o 
   3  12   7       18.74       63.15     24.79 o 
   4  12   7       57.51       36.65     24.21 o 
   5  12   7        0.79       25.20     25.20 o 
  -7  13   7        0.74        5.05     21.13 o 
  -6  13   7       13.59       15.64     23.48 o 
  -5  13   7       11.90       39.63     22.36 o 
  -4  13   7       55.48       53.81     27.08 o 
  -3  13   7        0.95       38.66     21.97 o 
  -2  13   7      233.98      263.39     29.35 o 
  -1  13   7        2.19        6.31     19.84 o 
   0  13   7       59.28       78.50     24.45 o 
   1  13   7      103.84       78.26     25.64 o 
   2  13   7       36.37       50.11     26.83 o 
   3  13   7      192.14      223.00     31.63 o 
   4  13   7       38.37       62.13     26.20 o 
   5  13   7        0.00        3.00     23.01 o 
  -7  14   7       17.99       33.65     19.64 o 
  -6  14   7       37.40       18.17     23.08 o 
  -5  14   7       23.01       13.18     22.22 o 
  -4  14   7      206.56      233.98     30.76 o 
  -3  14   7       53.63       52.15     25.15 o 
  -2  14   7       76.27      116.28     23.05 o 
  -1  14   7       27.30       23.52     20.64 o 
   0  14   7        1.36       10.15     27.02 o 
   1  14   7       21.04       42.60     23.66 o 
   2  14   7      397.67      423.10     36.63 o 
   3  14   7      261.59      288.42     34.95 o 
   4  14   7       79.67       72.33     28.30 o 
   5  14   7       12.89       13.93     22.90 o 
  -7  15   7        0.06       12.34     19.29 o 
  -6  15   7       39.44       13.03     23.97 o 
  -5  15   7        0.07        1.31     22.76 o 
  -4  15   7       16.10       18.69     22.96 o 
  -3  15   7        5.22       23.75     22.41 o 
  -2  15   7      175.12      190.36     27.91 o 
  -1  15   7        6.32       41.23     20.18 o 
   0  15   7      155.01      162.46     19.42 o 
   1  15   7       76.26       85.26     25.75 o 
   2  15   7       44.74       25.82     28.62 o 
   3  15   7        0.56        1.62     25.62 o 
   4  15   7       65.83      121.06     25.98 o 
   5  15   7        1.52        9.36     23.33 o 
  -6  16   7       32.64        9.07     23.26 o 
  -5  16   7        6.12        2.73     23.71 o 
  -4  16   7        0.01        6.72     24.39 o 
  -3  16   7       47.17       45.52     24.50 o 
  -2  16   7      473.54      557.62     34.74 o 
  -1  16   7      153.73      162.05     27.83 o 
   0  16   7      247.28      269.49     24.12 o 
   1  16   7      362.90      362.60     35.38 o 
   2  16   7      213.81      263.36     31.91 o 
   3  16   7       10.42        4.80     27.40 o 
   4  16   7        8.48       25.78     24.13 o 
   5  16   7        0.91        0.47     22.51 o 
  -6  17   7       10.40       15.53     20.54 o 
  -5  17   7      156.03      152.65     26.72 o 
  -4  17   7      147.74      138.21     28.69 o 
  -3  17   7       51.07       51.57     24.06 o 
  -2  17   7        0.78        4.09     25.23 o 
  -1  17   7       37.84       50.82     24.79 o 
   0  17   7        2.88       45.73     18.25 o 
   1  17   7      114.89      120.76     28.44 o 
   2  17   7        6.00        4.75     27.21 o 
   3  17   7       11.35        9.69     27.84 o 
   4  17   7       10.95        8.18     25.84 o 
   5  17   7        0.22       53.75     19.61 o 
  -6  18   7        0.24        7.71     21.44 o 
  -5  18   7       53.04       83.31     24.44 o 
  -4  18   7       71.43       70.99     25.69 o 
  -3  18   7        0.77        5.50     25.71 o 
  -2  18   7       57.82       10.96     25.14 o 
  -1  18   7       14.82       13.94     26.13 o 
   0  18   7      349.75      352.41     53.80 o 
   1  18   7       24.27       13.61     27.05 o 
   2  18   7       98.56      142.15     29.26 o 
   3  18   7      155.61      133.39     30.30 o 
   4  18   7        0.82        8.23     22.60 o 
   5  18   7       11.01        7.86     22.89 o 
  -6  19   7        1.92        1.32     19.49 o 
  -5  19   7        1.48        9.39     23.97 o 
  -4  19   7       23.78       46.82     24.53 o 
  -3  19   7        0.46        1.44     22.02 o 
  -2  19   7      125.84       55.86     27.01 o 
  -1  19   7       12.06       19.81     24.63 o 
   0  19   7        0.85       12.78     27.20 o 
   1  19   7      173.17      162.22     31.91 o 
   2  19   7       28.83       73.41     29.22 o 
   3  19   7       15.71        1.72     26.26 o 
   4  19   7        0.08       13.18     25.89 o 
  -6  20   7       21.75       25.53     20.63 o 
  -5  20   7        0.55       25.60     20.93 o 
  -4  20   7        6.12       44.24     24.55 o 
  -3  20   7        2.48       12.57     24.67 o 
  -2  20   7       43.25       24.02     28.47 o 
  -1  20   7      317.12      342.46     32.64 o 
   0  20   7       60.67        5.37     20.46 o 
   1  20   7      192.12      247.84     34.62 o 
   2  20   7        5.78        3.15     27.36 o 
   3  20   7       15.98       16.93      5.10 o 
   4  20   7        1.01       34.62     23.70 o 
  -5  21   7        0.13       16.16     21.90 o 
  -4  21   7      155.24      193.44     28.40 o 
  -3  21   7       78.75       66.45     27.81 o 
  -2  21   7       23.34        0.00     24.79 o 
  -1  21   7      115.95       68.52     29.32 o 
   0  21   7      159.67      167.07     22.67 o 
   1  21   7       97.60      132.89     27.10 o 
   2  21   7      101.04      154.11     31.68 o 
   3  21   7      114.20       69.47     30.93 o 
   4  21   7       12.58       23.02     25.01 o 
  -5  22   7       42.84       57.83     23.77 o 
  -4  22   7       88.94       55.87     27.23 o 
  -3  22   7        3.80       20.02     22.89 o 
  -2  22   7      173.58      206.85     30.10 o 
  -1  22   7        4.66       35.41     21.91 o 
   0  22   7       44.91        7.12     22.90 o 
   1  22   7       13.48       11.07     26.59 o 
   2  22   7       11.68       24.45     25.46 o 
   3  22   7        1.17       19.88     27.48 o 
   4  22   7       35.13       11.44     24.07 o 
  -5  23   7        1.18        8.03     22.24 o 
  -4  23   7        1.90       16.80     25.62 o 
  -3  23   7        0.06       37.27     23.90 o 
  -2  23   7       61.08       51.06     28.27 o 
  -1  23   7        5.95       24.56     24.56 o 
   0  23   7       12.64       53.90     20.74 o 
   1  23   7       16.53        3.17     25.18 o 
   2  23   7        9.07       21.24     26.02 o 
   3  23   7       45.56      102.68     24.72 o 
  -5  24   7       27.93       23.97     24.09 o 
  -4  24   7       24.86       55.95     24.55 o 
  -3  24   7        1.41       34.51     24.65 o 
  -2  24   7        3.64       33.75     25.66 o 
  -1  24   7        3.67       10.44     24.82 o 
   0  24   7        1.44        1.32     45.49 o 
   1  24   7        5.78       17.57     23.92 o 
   2  24   7       17.60        3.20     22.13 o 
   3  24   7        0.30       14.83     27.82 o 
  -4  25   7        9.86        4.16     23.32 o 
  -3  25   7       31.45       18.78     26.41 o 
  -2  25   7       47.80        5.95     25.92 o 
  -1  25   7        6.59       24.07     24.38 o 
   0  25   7        8.04       23.08     16.12 o 
   1  25   7        8.77       58.90     23.44 o 
   2  25   7        5.22        9.80     23.96 o 
   3  25   7        0.02       19.67     23.07 o 
  -4  26   7       18.93       58.12     21.43 o 
  -3  26   7      141.58      192.60     27.14 o 
  -2  26   7      106.51       94.33     25.94 o 
  -1  26   7       12.21       19.66     25.97 o 
   0  26   7        0.39       11.41     18.11 o 
   1  26   7       13.25        9.52     24.57 o 
   2  26   7        2.38        8.13     23.47 o 
  -3  27   7       47.34       57.16     24.13 o 
  -2  27   7        2.91        8.85     24.44 o 
  -1  27   7       14.69       24.01     26.49 o 
   0  27   7       66.25       89.91     19.43 o 
   1  27   7        5.71       23.75     22.70 o 
   2  27   7        3.42       41.60     23.33 o 
  -3  28   7        3.61       39.75     21.61 o 
  -2  28   7        1.37       17.49     20.89 o 
  -1  28   7       11.87        9.01     26.15 o 
   0  28   7        8.52        6.12     16.85 o 
   1  28   7       12.87        0.00     25.15 o 
  -2  29   7        9.81       25.44     25.44 o 
  -1  29   7        9.65       24.63     24.63 o 
   0  29   7        0.44       12.82     15.65 o 
  -7   0   8       45.04       35.57     23.94 o 
  -6   0   8      138.88       99.36     27.45 o 
  -5   0   8       99.72       85.04     25.54 o 
  -4   0   8       87.68      158.39     26.54 o 
  -3   0   8        5.52       10.21     24.86 o 
  -2   0   8        0.47       11.09     20.83 o 
  -1   0   8      293.62      238.90     30.63 o 
   0   0   8     3466.74     3365.30     55.86 o 
   1   0   8      643.50      635.31     42.27 o 
   2   0   8      504.62      481.76     37.90 o 
   3   0   8      253.92      286.02     30.94 o 
   4   0   8       44.32       10.88     24.39 o 
   5   0   8       14.61        2.72     23.03 o 
  -7   1   8       11.57       41.93     23.01 o 
  -6   1   8       92.80       84.24     27.02 o 
  -5   1   8       11.12       24.61     24.61 o 
  -4   1   8        4.34       22.87     24.47 o 
  -3   1   8       20.81       12.93     21.67 o 
  -2   1   8       30.25       74.16     20.75 o 
  -1   1   8      155.30      121.81     25.43 o 
   0   1   8      125.98      207.54     30.91 o 
   1   1   8        3.79       12.64     24.92 o 
   2   1   8      387.06      424.72     36.60 o 
   3   1   8       40.78       41.93     24.37 o 
   4   1   8        3.69       23.63     23.63 o 
   5   1   8       21.16       23.58     23.58 o 
  -7   2   8        0.02        5.56     22.47 o 
  -6   2   8       29.15       29.16     25.55 o 
  -5   2   8       29.97       12.62     24.62 o 
  -4   2   8      129.41       85.53     29.75 o 
  -3   2   8      203.57      186.82     31.48 o 
  -2   2   8       57.42       74.86     24.08 o 
  -1   2   8       98.55       89.46     25.48 o 
   0   2   8      850.27      838.19     31.66 o 
   1   2   8      115.52      113.97     27.50 o 
   2   2   8      261.74      272.31     30.57 o 
   3   2   8       31.54       35.39     25.36 o 
   4   2   8       16.05       22.85     22.85 o 
   5   2   8        8.67       23.22     21.38 o 
  -7   3   8        6.36       20.31     20.81 o 
  -6   3   8       27.64        1.42     24.40 o 
  -5   3   8        0.51       29.34     23.63 o 
  -4   3   8      121.03       76.55     28.60 o 
  -3   3   8       25.85       29.56     24.39 o 
  -2   3   8      279.07      253.45     30.71 o 
  -1   3   8      193.69      183.98     27.17 o 
   0   3   8      536.20      576.36     49.71 o 
   1   3   8        1.20       11.29     25.23 o 
   2   3   8        2.36       13.00     27.09 o 
   3   3   8       91.30      104.99     25.66 o 
   4   3   8       13.82        8.55     22.21 o 
   5   3   8       44.26       60.66     22.21 o 
  -7   4   8        6.54       21.82     21.82 o 
  -6   4   8       30.67       10.99     23.12 o 
  -5   4   8      119.12      157.20     25.16 o 
  -4   4   8       49.30       11.21     26.92 o 
  -3   4   8       79.95       86.76     26.79 o 
  -2   4   8      675.55      570.78     38.91 o 
  -1   4   8      878.93      816.95     43.92 o 
   0   4   8       29.35       52.48     18.23 o 
   1   4   8      168.71      188.19     27.23 o 
   2   4   8      330.71      329.75     32.79 o 
   3   4   8        7.53        5.90     25.61 o 
   4   4   8       36.68       33.06     23.35 o 
   5   4   8        0.02       11.18     19.97 o 
  -7   5   8        0.00        7.95     20.20 o 
  -6   5   8        8.24       24.36     24.36 o 
  -5   5   8        8.75        8.25     22.56 o 
  -4   5   8       74.80      138.85     26.09 o 
  -3   5   8        0.16       27.71     27.71 o 
  -2   5   8      534.01      431.55     37.91 o 
  -1   5   8     1064.43     1075.74     50.37 o 
   0   5   8       83.15       78.57     20.46 o 
   1   5   8      162.73      164.05     30.76 o 
   2   5   8       49.40       44.60     26.25 o 
   3   5   8       27.85       51.92     23.32 o 
   4   5   8       33.61       16.08     23.74 o 
   5   5   8        0.83        8.45     22.93 o 
  -7   6   8        2.87        6.49     21.63 o 
  -6   6   8       29.64       45.73     23.76 o 
  -5   6   8       10.13        5.54     22.93 o 
  -4   6   8        6.48       26.63     26.63 o 
  -3   6   8      294.45      260.62     33.95 o 
  -2   6   8       10.01        9.42     26.44 o 
  -1   6   8      562.07      490.38     39.71 o 
   0   6   8      107.60      110.56     20.10 o 
   1   6   8       10.10        4.38     25.15 o 
   2   6   8      126.92      119.14     29.18 o 
   3   6   8        0.01       25.25     25.25 o 
   4   6   8       66.92       48.97     25.03 o 
   5   6   8        1.27        1.49     21.32 o 
  -7   7   8       22.48        6.48     20.16 o 
  -6   7   8       12.75       60.24     21.39 o 
  -5   7   8       15.60       19.16     22.96 o 
  -4   7   8        6.89       11.15     26.64 o 
  -3   7   8      120.32      147.97     30.06 o 
  -2   7   8      133.50      158.00     30.42 o 
  -1   7   8       10.04       45.18     23.32 o 
   0   7   8      151.19      144.30     20.94 o 
   1   7   8       18.75       41.60     23.28 o 
   2   7   8      193.47      175.76     32.11 o 
   3   7   8       35.24       65.92     24.39 o 
   4   7   8       33.26       54.17     24.12 o 
   5   7   8       22.45       24.55     21.43 o 
  -7   8   8        0.00        0.00     21.15 o 
  -6   8   8       28.20       16.00     18.68 o 
  -5   8   8      118.96      116.36     27.32 o 
  -4   8   8      117.61       58.37     29.43 o 
  -3   8   8       20.31       18.08     26.94 o 
  -2   8   8      990.21      850.14     48.83 o 
  -1   8   8       12.65        0.00     22.36 o 
   0   8   8        7.53        4.92     17.80 o 
   1   8   8      241.38      228.76     30.55 o 
   2   8   8      223.41      198.50     32.59 o 
   3   8   8      184.99      126.16     31.15 o 
   4   8   8       13.01        0.00     22.39 o 
   5   8   8       34.48       29.28     23.57 o 
  -7   9   8       16.02       16.30     20.60 o 
  -6   9   8        8.73       14.57     22.06 o 
  -5   9   8        2.29       16.44     23.11 o 
  -4   9   8      103.80       77.75     27.27 o 
  -3   9   8      220.87      178.87     30.96 o 
  -2   9   8      186.99      155.73     32.53 o 
  -1   9   8      143.95      167.51     27.61 o 
   0   9   8       60.07       35.59     35.59 o 
   1   9   8        0.45       60.88     22.33 o 
   2   9   8       10.64       24.44     24.44 o 
   3   9   8       72.58      118.65     26.91 o 
   4   9   8       32.70       27.38     27.38 o 
   5   9   8        0.00        0.00     21.71 o 
  -6  10   8        8.73       22.86     22.86 o 
  -5  10   8       10.03       36.81     23.08 o 
  -4  10   8        8.31       31.89     24.19 o 
  -3  10   8       97.72      101.44     29.27 o 
  -2  10   8       58.33       62.53     25.79 o 
  -1  10   8        5.80        1.46     22.97 o 
   0  10   8       14.62       27.92     16.53 o 
   1  10   8        7.09       16.97     24.96 o 
   2  10   8       31.63       71.65     23.52 o 
   3  10   8        8.09       16.11     26.44 o 
   4  10   8        0.73       34.55     22.40 o 
   5  10   8       13.97       32.80     20.91 o 
  -6  11   8        6.97        3.94     21.32 o 
  -5  11   8       24.36        5.47     24.33 o 
  -4  11   8        0.56       23.41     23.41 o 
  -3  11   8        3.30       25.10     27.45 o 
  -2  11   8       71.54      102.29     27.02 o 
  -1  11   8        1.29        7.08     24.14 o 
   0  11   8       52.09       54.14     23.78 o 
   1  11   8      568.72      568.01     40.46 o 
   2  11   8        7.89       38.75     22.72 o 
   3  11   8       30.65       60.08     26.10 o 
   4  11   8        0.63       20.68     22.42 o 
   5  11   8        0.97        6.01     21.71 o 
  -6  12   8        3.94       10.35     21.18 o 
  -5  12   8       17.12       29.90     23.24 o 
  -4  12   8        3.20       22.31     22.79 o 
  -3  12   8        0.08        7.01     24.33 o 
  -2  12   8        3.04       24.55     24.55 o 
  -1  12   8        0.15        2.88     22.57 o 
   0  12   8      569.19      548.49     92.99 o 
   1  12   8       46.45       34.80     27.23 o 
   2  12   8        0.70        4.82     24.52 o 
   3  12   8        5.50       32.87     23.61 o 
   4  12   8       26.27       35.47     24.28 o 
  -6  13   8        0.57        1.34     21.63 o 
  -5  13   8       16.44        4.05     23.57 o 
  -4  13   8       39.87       22.31     24.78 o 
  -3  13   8        2.05       16.98     23.24 o 
  -2  13   8       58.54       54.25     27.64 o 
  -1  13   8       30.49       30.69     21.89 o 
   0  13   8       49.89       40.49     24.45 o 
   1  13   8       82.13       49.45     27.08 o 
   2  13   8      229.52      173.31     33.45 o 
   3  13   8        1.40        5.05     23.52 o 
   4  13   8       49.55       42.25     24.34 o 
  -6  14   8        2.76        5.15     20.47 o 
  -5  14   8        5.68        4.11     21.66 o 
  -4  14   8       10.93       11.22     24.27 o 
  -3  14   8        2.87       36.97     23.13 o 
  -2  14   8       10.59       17.29     21.75 o 
  -1  14   8       11.92        8.91     24.58 o 
   0  14   8        2.41        2.19     20.05 o 
   1  14   8       66.00       69.41     25.75 o 
   2  14   8       34.75       83.48     24.96 o 
   3  14   8        7.72       28.21     28.21 o 
   4  14   8        2.12       24.50     24.50 o 
  -6  15   8       22.22       11.47     22.36 o 
  -5  15   8        0.75       28.40     21.54 o 
  -4  15   8       25.91       26.59     23.01 o 
  -3  15   8        9.05        1.45     25.73 o 
  -2  15   8        0.02       45.09     21.19 o 
  -1  15   8        0.65        1.59     22.60 o 
   0  15   8       12.97       17.19     18.36 o 
   1  15   8      252.89      241.27     34.01 o 
   2  15   8        5.92       42.18     25.10 o 
   3  15   8       37.07       15.28     27.97 o 
   4  15   8       15.50       47.80     24.90 o 
  -6  16   8       37.35       44.26     21.39 o 
  -5  16   8       27.91       18.88     23.64 o 
  -4  16   8        1.50       40.71     22.78 o 
  -3  16   8        1.68        8.57     22.85 o 
  -2  16   8       13.21       24.63     24.63 o 
  -1  16   8       17.61       59.07     20.79 o 
   0  16   8        0.00        1.47     18.02 o 
   1  16   8       18.94       64.19     26.51 o 
   2  16   8       16.53       18.70     25.89 o 
   3  16   8        0.59       66.54     24.61 o 
   4  16   8        0.06       57.94     22.93 o 
  -5  17   8       15.29       12.16     24.05 o 
  -4  17   8        1.49       15.46     23.40 o 
  -3  17   8        7.40       15.94     23.29 o 
  -2  17   8       40.86       57.75     22.84 o 
  -1  17   8       79.84       27.46     26.95 o 
   0  17   8        0.36       18.07     18.45 o 
   1  17   8       72.45       82.86     30.51 o 
   2  17   8       31.82       22.18     27.32 o 
   3  17   8       28.95       56.59     23.94 o 
   4  17   8       10.00       44.90     24.85 o 
  -5  18   8       16.15        0.00     23.27 o 
  -4  18   8        0.14       33.73     22.67 o 
  -3  18   8       12.59       13.08     22.92 o 
  -2  18   8        0.30       15.01     22.67 o 
  -1  18   8        3.79       30.84     25.39 o 
   0  18   8      181.04      169.63     29.08 o 
   1  18   8        7.55        8.36     27.39 o 
   2  18   8        0.19        0.00     26.20 o 
   3  18   8        9.66       56.66     25.37 o 
  -5  19   8        0.83        3.95     20.50 o 
  -4  19   8       13.38       30.95     21.66 o 
  -3  19   8        9.77        4.38     25.39 o 
  -2  19   8       59.13       54.10     24.40 o 
  -1  19   8        0.58       13.94     23.66 o 
   0  19   8      279.48      279.91     26.24 o 
   1  19   8        0.02       10.14     26.93 o 
   2  19   8      186.82      194.49     31.56 o 
   3  19   8        0.80       10.34     24.23 o 
  -5  20   8       22.27       18.52     22.97 o 
  -4  20   8        5.56       22.67     22.67 o 
  -3  20   8       60.37       52.73     27.12 o 
  -2  20   8       29.57       22.70     25.07 o 
  -1  20   8        6.63        4.61     24.07 o 
   0  20   8      147.56      139.19     24.06 o 
   1  20   8       14.61       18.52     29.66 o 
   2  20   8       34.30       60.29     27.54 o 
   3  20   8        5.00       18.94     26.70 o 
  -4  21   8        0.21       30.85     20.26 o 
  -3  21   8        5.01       14.64     23.90 o 
  -2  21   8      136.82      148.80     29.35 o 
  -1  21   8       23.61        0.00     27.00 o 
   0  21   8       38.20       16.38     26.11 o 
   1  21   8       45.87       77.65     28.84 o 
   2  21   8       47.10       32.64     28.71 o 
   3  21   8        2.36       40.94     24.78 o 
  -4  22   8       27.70       26.54     22.68 o 
  -3  22   8        0.23       17.53     23.48 o 
  -2  22   8       43.51       77.49     25.67 o 
  -1  22   8        5.67       58.18     20.87 o 
   0  22   8       13.93       31.78     31.78 o 
   1  22   8       55.97       72.48     29.44 o 
   2  22   8       19.02        8.63     29.69 o 
  -4  23   8        4.16        0.00     21.76 o 
  -3  23   8        1.69       26.30     26.30 o 
  -2  23   8        0.40        7.66     23.57 o 
  -1  23   8        1.91       15.72     25.13 o 
   0  23   8        1.23        9.05     18.43 o 
   1  23   8       12.79       10.02     28.17 o 
   2  23   8       55.37       54.53     26.81 o 
  -3  24   8       22.28       17.50     22.85 o 
  -2  24   8      102.83      131.88     26.34 o 
  -1  24   8        0.91       22.04     21.14 o 
   0  24   8       19.28       15.44     17.96 o 
   1  24   8        8.59       18.36     23.45 o 
  -3  25   8        8.45       28.82     23.27 o 
  -2  25   8       21.22        7.49     24.98 o 
  -1  25   8        3.75       21.95     22.38 o 
   0  25   8        0.48        3.33     18.43 o 
   1  25   8        3.36        3.91      0.99 o 
  -2  26   8        0.02       23.85     25.99 o 
  -1  26   8        0.55       15.45     22.60 o 
   0  26   8        1.10        2.71     18.11 o 
  -6   1   9       11.05        6.95     23.74 o 
  -5   1   9        1.40        4.47     23.41 o 
  -4   1   9       15.24       29.47     24.59 o 
  -3   1   9        3.21       39.68     24.76 o 
  -2   1   9       89.80       47.71     30.23 o 
  -1   1   9      103.45       82.66     28.10 o 
   0   1   9      236.07      271.21     28.13 o 
   1   1   9       32.46       75.19     27.15 o 
   2   1   9       33.68       30.00     26.74 o 
   3   1   9        6.59       24.04     26.04 o 
   4   1   9       30.96       14.11     25.43 o 
  -6   2   9       29.13        6.87     21.78 o 
  -5   2   9        9.89        1.48     22.64 o 
  -4   2   9        0.04       20.01     24.68 o 
  -3   2   9       78.36       72.08     26.00 o 
  -2   2   9      464.80      389.82     36.49 o 
  -1   2   9      434.68      371.96     37.21 o 
   0   2   9       31.15       56.63     22.71 o 
   1   2   9       21.99       12.93     26.04 o 
   2   2   9      104.44      103.72     28.10 o 
   3   2   9       82.92      125.40     26.73 o 
   4   2   9       66.37       76.09     24.55 o 
  -6   3   9        0.00       19.20     21.64 o 
  -5   3   9        6.05       10.12     23.18 o 
  -4   3   9       33.12       65.44     25.39 o 
  -3   3   9      143.86      198.49     27.93 o 
  -2   3   9        0.04       47.17     25.83 o 
  -1   3   9       32.14       30.42     26.43 o 
   0   3   9        9.72        3.32     20.36 o 
   1   3   9      327.48      304.66     39.39 o 
   2   3   9       37.05       74.49     28.21 o 
   3   3   9        2.29       32.59     23.62 o 
   4   3   9      103.35       83.19     27.59 o 
  -6   4   9       13.70       24.38     22.23 o 
  -5   4   9       32.42       10.01     25.11 o 
  -4   4   9       70.74      104.19     25.23 o 
  -3   4   9       46.43        9.23     27.19 o 
  -2   4   9       24.42        3.03     26.54 o 
  -1   4   9       84.66       79.57     29.17 o 
   0   4   9       91.09      121.28     23.03 o 
   1   4   9       44.40       39.57     30.60 o 
   2   4   9      520.19      523.00     42.96 o 
   3   4   9       18.74       55.27     24.37 o 
   4   4   9        0.34       17.82     20.86 o 
  -6   5   9        1.83       16.06     21.55 o 
  -5   5   9       39.28       27.11     25.95 o 
  -4   5   9       11.00       46.42     26.02 o 
  -3   5   9       48.89       12.22     27.87 o 
  -2   5   9       98.50       89.56     28.32 o 
  -1   5   9       82.17       70.69     29.36 o 
   0   5   9       18.11       32.12     20.21 o 
   1   5   9       67.71       84.65     28.28 o 
   2   5   9       22.33       46.49     28.14 o 
   3   5   9        5.57       26.22     26.22 o 
   4   5   9        0.75       19.54     20.79 o 
  -6   6   9       14.53        4.05     23.18 o 
  -5   6   9       28.75        7.08     25.61 o 
  -4   6   9      377.05      357.04     36.75 o 
  -3   6   9        0.01       33.30     23.95 o 
  -2   6   9      154.26       94.26     30.43 o 
  -1   6   9       36.62       41.83     28.25 o 
   0   6   9        8.18       16.40     24.19 o 
   1   6   9       28.07       45.23     26.46 o 
   2   6   9      135.53      136.09     31.16 o 
   3   6   9        4.43       21.09     23.37 o 
   4   6   9      109.87      117.43     23.93 o 
  -6   7   9        1.12        0.00     22.56 o 
  -5   7   9       22.00       25.11     25.11 o 
  -4   7   9      117.24       97.60     28.11 o 
  -3   7   9        0.03        9.06     26.18 o 
  -2   7   9        4.75       38.09     24.28 o 
  -1   7   9       22.67        7.77     28.01 o 
   0   7   9      495.17      561.46    113.82 o 
   1   7   9       22.67       29.67     29.67 o 
   2   7   9       35.12       20.49     28.04 o 
   3   7   9        2.21       44.58     24.65 o 
   4   7   9       21.27       60.26     22.82 o 
  -6   8   9        9.32       48.25     21.22 o 
  -5   8   9        5.97       25.15     21.43 o 
  -4   8   9        0.04       17.70     25.39 o 
  -3   8   9        0.20       28.69     24.54 o 
  -2   8   9      103.22      108.43     28.97 o 
  -1   8   9      290.01      315.55     32.98 o 
   0   8   9       31.72       41.85     19.76 o 
   1   8   9      163.88      155.19     33.40 o 
   2   8   9       79.06       60.14     29.35 o 
   3   8   9      133.37      126.95     29.36 o 
   4   8   9       77.41        4.70     26.21 o 
  -6   9   9        1.16       16.76     20.49 o 
  -5   9   9       25.31       20.82     22.98 o 
  -4   9   9       46.17       32.14     27.44 o 
  -3   9   9        2.62       15.07     27.68 o 
  -2   9   9      119.72       95.06     27.72 o 
  -1   9   9       61.91       55.28     26.57 o 
   0   9   9        0.08       13.33     18.52 o 
   1   9   9        7.73        5.24     29.01 o 
   2   9   9       37.55       71.13     26.47 o 
   3   9   9        0.00        5.10     24.66 o 
   4   9   9       11.23        0.00     21.57 o 
  -5  10   9       18.88       20.73     24.45 o 
  -4  10   9        7.61        4.33     25.09 o 
  -3  10   9      320.54      291.67     36.40 o 
  -2  10   9        3.17        9.22     26.99 o 
  -1  10   9       45.53       92.31     25.17 o 
   0  10   9       16.97       16.64     19.32 o 
   1  10   9       31.15       52.03     28.73 o 
   2  10   9        1.75       12.23     27.68 o 
   3  10   9        4.12       59.68     22.04 o 
  -5  11   9        0.17        6.92     22.07 o 
  -4  11   9       49.79       47.91     22.93 o 
  -3  11   9       17.32       25.55     26.84 o 
  -2  11   9      135.74      190.11     28.28 o 
  -1  11   9       90.93      109.09     30.34 o 
   0  11   9       28.81       61.18     25.18 o 
   1  11   9       33.26       10.39     25.59 o 
   2  11   9       95.10       86.64     29.36 o 
   3  11   9        2.95        3.45     26.57 o 
  -5  12   9        0.36       19.08     22.80 o 
  -4  12   9        2.37       13.01     23.85 o 
  -3  12   9        0.82       22.53     22.53 o 
  -2  12   9       31.17       63.70     28.50 o 
  -1  12   9       69.73       25.86     27.27 o 
   0  12   9       80.79       87.67     32.02 o 
   1  12   9        0.03       13.99     27.07 o 
   2  12   9        1.74       17.79     27.75 o 
   3  12   9       13.31       55.50     23.84 o 
  -5  13   9       17.46        8.16     21.72 o 
  -4  13   9        0.86       24.44     22.03 o 
  -3  13   9        4.73       39.16     24.24 o 
  -2  13   9        0.75        6.29     24.20 o 
  -1  13   9        0.43       25.46     25.46 o 
   0  13   9      164.39      224.69     62.82 o 
   1  13   9        2.82       22.99     27.36 o 
   2  13   9        9.89       25.57     25.57 o 
   3  13   9        7.72       13.94     23.17 o 
  -5  14   9        0.10       22.49     22.49 o 
  -4  14   9       24.14       51.77     22.46 o 
  -3  14   9       12.45       76.83     24.33 o 
  -2  14   9        7.29        9.33     24.89 o 
  -1  14   9        2.70       47.43     24.66 o 
   0  14   9       10.70       18.10     18.71 o 
   1  14   9        9.01       16.06     29.95 o 
   2  14   9        7.85       55.68     25.31 o 
   3  14   9       65.85       61.29     27.43 o 
  -5  15   9        0.08       38.69     19.82 o 
  -4  15   9       10.28       27.23     22.44 o 
  -3  15   9       25.09       64.75     24.24 o 
  -2  15   9       64.23       77.04     26.65 o 
  -1  15   9       66.62       83.62     25.21 o 
   0  15   9       58.59       38.86     19.77 o 
   1  15   9        0.07       21.36     25.81 o 
   2  15   9       32.84       50.47     25.66 o 
   3  15   9        3.74       40.38     23.12 o 
  -4  16   9       38.22       75.46     23.59 o 
  -3  16   9        6.24       36.10     23.96 o 
  -2  16   9       28.94       50.42     25.14 o 
  -1  16   9       41.16       36.27     27.53 o 
   0  16   9       27.68       39.53     18.75 o 
   1  16   9        0.05       53.65     24.37 o 
   2  16   9        6.07        5.43     28.83 o 
  -4  17   9        7.94       45.35     20.97 o 
  -3  17   9       10.93       36.14     23.93 o 
  -2  17   9        0.99       12.66     24.86 o 
  -1  17   9        9.19       33.03     24.78 o 
   0  17   9       36.56        8.64     18.99 o 
   1  17   9        5.97       24.98     25.84 o 
   2  17   9       33.59        9.00     27.97 o 
  -4  18   9       10.42       11.26     22.39 o 
  -3  18   9       23.07       59.96     24.87 o 
  -2  18   9        3.03       25.00     25.00 o 
  -1  18   9       64.75       74.43     28.54 o 
   0  18   9        0.61       16.30     18.40 o 
   1  18   9       71.71       78.50     29.71 o 
   2  18   9        7.89       26.90     25.44 o 
  -3  19   9       10.69       26.93     24.29 o 
  -2  19   9        7.45       25.82     25.82 o 
  -1  19   9       10.49        6.68     27.00 o 
   0  19   9        7.83       15.83     18.28 o 
   1  19   9        6.45       21.28     26.90 o 
  -3  20   9       16.81       10.42     22.73 o 
  -2  20   9        7.29        1.62     22.43 o 
  -1  20   9       28.05       41.12     23.89 o 
   0  20   9       27.11       18.18     19.27 o 
   1  20   9        0.56       28.31     25.09 o 
  -2  21   9        2.41        2.51      0.83 o 
  -1  21   9       19.95       11.49     22.98 o 
   0  21   9        0.17        9.08     18.99 o 
  -1  22   9        0.59       24.67     24.67 o 
  -5   0  10       41.96        5.89     25.17 o 
  -4   0  10       11.89        9.64     23.79 o 
  -3   0  10       75.52       68.06     28.49 o 
  -2   0  10      108.60      114.99     28.45 o 
  -1   0  10      182.82      127.24     28.25 o 
   0   0  10      698.68      573.23     68.03 o 
   1   0  10       21.14       48.54     25.05 o 
   2   0  10       31.83       47.93     24.51 o 
  -5   1  10        4.36       10.24     21.54 o 
  -4   1  10        6.95       11.23     25.55 o 
  -3   1  10        9.77       25.21     26.21 o 
  -2   1  10        6.21       27.09     27.09 o 
  -1   1  10        8.20       21.52     25.82 o 
   0   1  10      273.00      331.43     27.13 o 
   1   1  10       51.44      120.97     25.97 o 
   2   1  10        1.53        5.10     24.56 o 
  -5   2  10       13.23       21.88     23.72 o 
  -4   2  10       24.00       55.50     25.09 o 
  -3   2  10       48.72       43.05     25.50 o 
  -2   2  10       97.11       79.11     28.64 o 
  -1   2  10       16.13       18.31     28.85 o 
   0   2  10        9.33       24.18     23.52 o 
   1   2  10        6.47       19.50     26.35 o 
   2   2  10       15.73       18.73     30.36 o 
  -5   3  10        2.46        5.74     23.46 o 
  -4   3  10        2.47       39.16     22.80 o 
  -3   3  10       29.61       14.69     26.45 o 
  -2   3  10       35.65       32.85     23.92 o 
  -1   3  10       62.34       62.16     26.32 o 
   0   3  10        0.71        4.02     18.48 o 
   1   3  10       30.12        3.53     30.04 o 
   2   3  10        0.59       22.36     24.32 o 
  -5   4  10       12.40       25.73     22.14 o 
  -4   4  10        1.96       24.84     25.72 o 
  -3   4  10       45.93       71.33     27.53 o 
  -2   4  10       44.34       52.59     26.80 o 
  -1   4  10       39.66       42.10     27.73 o 
   0   4  10      102.00       92.14     32.59 o 
   1   4  10       77.75       93.54     32.30 o 
   2   4  10        0.06       40.18     25.69 o 
  -4   5  10        0.15        6.12     26.80 o 
  -3   5  10        2.05        3.17     26.21 o 
  -2   5  10        1.47        9.82     25.97 o 
  -1   5  10       57.22       50.92     25.98 o 
   0   5  10        0.31       24.41     19.68 o 
   1   5  10      179.56      150.59     31.33 o 
   2   5  10       78.03        1.83     29.68 o 
  -4   6  10       55.02       72.96     25.51 o 
  -3   6  10       23.86       22.26     27.43 o 
  -2   6  10        7.35        3.30     24.80 o 
  -1   6  10       22.33       88.51     23.86 o 
   0   6  10        1.98        8.61     18.69 o 
   1   6  10       45.47       25.66     30.83 o 
   2   6  10        3.19        3.50     26.65 o 
  -4   7  10        0.15       13.54     24.82 o 
  -3   7  10        5.52        1.55     26.60 o 
  -2   7  10        3.28       26.09     26.09 o 
  -1   7  10       12.06       34.11     25.84 o 
   0   7  10       34.53       66.38     19.96 o 
   1   7  10        0.01       18.34     27.95 o 
   2   7  10        0.05       28.71     28.71 o 
  -4   8  10       22.03       41.73     23.57 o 
  -3   8  10        0.95        1.52     25.63 o 
  -2   8  10        3.98       26.20     24.57 o 
  -1   8  10        9.11        3.43     27.10 o 
   0   8  10       98.79       65.01     21.96 o 
   1   8  10       66.49       20.24     31.61 o 
   2   8  10        0.45       16.36     25.38 o 
  -4   9  10       10.26       14.85     24.38 o 
  -3   9  10        2.60       42.42     23.78 o 
  -2   9  10       43.08       59.02     25.48 o 
  -1   9  10       20.52        6.81     26.24 o 
   0   9  10       69.87       39.06     23.40 o 
   1   9  10      108.73      133.80     32.16 o 
   2   9  10        0.27       25.64     28.97 o 
  -4  10  10        0.02        7.36     22.47 o 
  -3  10  10       19.28       53.07     25.06 o 
  -2  10  10        0.08       25.53     25.53 o 
  -1  10  10        4.47       12.00     27.89 o 
   0  10  10        3.87       10.84     20.36 o 
   1  10  10       34.07       18.61     30.20 o 
   2  10  10        2.59       30.17     30.17 o 
  -4  11  10        1.63        0.00     25.46 o 
  -3  11  10       11.76        0.00     24.96 o 
  -2  11  10        4.67       27.61     27.61 o 
  -1  11  10      157.76      171.14     27.97 o 
   0  11  10        0.05       26.37     26.37 o 
   1  11  10       35.16       97.11     28.89 o 
  -3  12  10       19.81       23.26     23.84 o 
  -2  12  10        5.50       39.39     26.00 o 
  -1  12  10        0.22       12.09     25.66 o 
   0  12  10       14.74        6.42     19.28 o 
   1  12  10       60.64       89.85     31.67 o 
  -3  13  10        6.29       26.23     25.25 o 
  -2  13  10       30.21       22.86     31.14 o 
  -1  13  10        0.79       22.55     24.01 o 
   0  13  10       10.55        6.00     19.01 o 
   1  13  10        1.10        7.47     24.97 o 
  -3  14  10       24.27       38.32     26.56 o 
  -2  14  10        6.21        6.10      2.01 o 
  -1  14  10        1.87       20.76     24.30 o 
   0  14  10       12.30       13.16     18.65 o 
  -2  15  10       10.54       21.18     27.55 o 
  -1  15  10        0.00       43.19     22.46 o 
   0  15  10        1.49       17.99     19.69 o 
  -2  16  10        1.76       22.64     27.15 o 
  -1  16  10       48.42       36.14     26.84 o 
  -2   1  11        0.76        3.35     24.07 o 
  -1   1  11        5.46       41.69     22.18 o 
  -2   2  11       40.02       25.36     28.23 o 
  -1   2  11       27.45        5.21     28.27 o 
  -2   3  11       63.46       67.40     25.69 o 
  -1   3  11       12.57       28.95     28.95 o 
  -1   4  11        0.32       17.56     25.48 o 
                                                 
